# Supplementary material for: Multiple imputation methods for bivariate outcomes in cluster randomised trials
Source: Stat Med. 2016 Mar 14;35(20):3482–96. doi: 10.1002/sim.6935 (PMC4981911; doi:10.1002/sim.6935)
Supplement: Supplementary file 1 — Supporting info item [file SIM-35-3482-s001.zip]

Archive with 3 entries (3 files):
- supplement_1.tex
- Supplementary file 2_data_generating_function.R
- supplement_1.pdf
