# Supplementary material for: Multiple imputation methods for bivariate outcomes in cluster randomised trials
Source: Stat Med. 2016 Mar 14;35(20):3482–96. doi: 10.1002/sim.6935 (PMC4981911; doi:10.1002/sim.6935)
Supplement: Supplementary file 1 — Supporting info item [file SIM-35-3482-s001.zip › supplement_1.tex]

\documentclass[a4paper,11pt]{article}
\usepackage{moreverb}
\usepackage[para]{threeparttable}
\usepackage{graphicx}
\usepackage{rotating}
\usepackage{natbib}
\setlength{\bibsep}{0.0pt}
\usepackage[left=2cm,top=2cm,right=2cm, bottom=2cm,nohead,nofoot]{geometry}
\usepackage{enumitem}
\usepackage{longtable}
    \usepackage[T1]{fontenc}
    \usepackage[scaled]{helvet}
    \renewcommand*{\familydefault}{\sfdefault}
\usepackage{multitoc}
\usepackage{setspace}
\usepackage{floatflt}
\usepackage[belowskip=-5pt,aboveskip=0pt]{caption}
\usepackage{enumitem}
\setlength{\intextsep}{10pt plus 2pt minus 2pt}
\usepackage[font=small,labelfont=bf]{caption}

\setlength{\footskip}{20pt}
\usepackage{hyperref}
\usepackage{zref-user}
\pagenumbering{gobble}
\usepackage{float}
\usepackage[caption = false]{subfig}

\def\s{\sigma^2}
\def\logit{\text{logit}}

\def\ij{_{ij}}
\def\cij{_{1,ij}}

\def\qij{_{2,ij}}
\def\ijk{_{ijk}}
\def\ellijk{_{\ell,ijk}}
\def\cijk{_{1,ijk}}
\def\qijk{_{2,ijk}}

\def\ICC{\mbox{ICC}}
\renewcommand{\baselinestretch}{1}

\newcommand\eg{\textsl{e.g.}\ }
\newcommand\etal{\textsl{et al.}}

\parindent 15pt

\makeatletter
\renewcommand\section{
  \@startsection{section}{1}
                {\z@}
                                {-.3ex \@plus -.1ex \@minus -.2ex}%
                {1sp}% No space after subsections
                {\normalfont\fontsize{10.95}{13.6}\bfseries}% 11pt
}
\renewcommand\subsection{%
  \@startsection{subsection}{2}
                {\z@}%
                {-.3ex\@plus -.1ex \@minus -.2ex}%
                {1sp}% No space after subsections
                {\normalfont\normalsize\bfseries}% normal size, boldface
}
\renewcommand\subsubsection{%
  \@startsection{subsubsection}{3}
                {\z@}%
                {-1ex\@plus -.1ex \@minus -.2ex}%
                {1sp}% No space after subsubsections
                {\normalfont\normalsize\bfseries}% normal size, medium
}
\makeatother


\makeatletter
\renewcommand{\paragraph}{%
  \@startsection{paragraph}{4}%
  {\z@}{-1.25ex \@plus -ex \@minus -.2ex}{1 sp}%
  {\normalfont\normalsize\bfseries}%
}
\makeatother

\renewcommand{\baselinestretch}{.96}

\setcounter{table}{0}
\renewcommand{\thetable}{A\arabic{table}}
\setcounter{figure}{0}
\renewcommand{\thefigure}{A\arabic{figure}}

%\setlength\parskip{0pt}

\begin{document}

\subsection*{Multiple imputation methods for bivariate outcomes in cluster randomised trials.\vskip 1ex \noindent Supplementary File 1}
\vskip 10pt
\subsubsection*{Results for for $Y_1$}

\begin{table}[h]
  \centering
  \caption{Percentage bias for treatment effect on $Y_1$ for scenarios corresponding to missing mechanism associated with individual level covariate}\footnotesize{
 \begin{tabular}{llllrrrr} \hline\hline
    Design & $\eta$   & Prob. nonresponse & ICC   & CCA & SMI   & FMI   & MMI \\ \hline
  $J=50$  $n_j=10$               & Low   & .20,.20 & 0.01, 0.01 & -1.3  & -0.6  & -0.7  & -0.8 \\
          &       &       & 0.20, 0.05 & -1.3  & -0.6  & -0.6  & -0.8 \\
          &       &       & 0.20, 0.20 & -1.3  & -0.6  & -0.6  & -0.8 \\
          &       &       & 0.60, 0.01 & -1.2  & -0.5  & -0.4  & -0.6 \\
          &       & .30,.10 & 0.01, 0.01 & -1.4  & -0.4  & -0.9  & -0.7 \\
          &       &       & 0.20, 0.05 & -1.4  & -0.2  & -0.8  & -0.6 \\
          &       &       & 0.20, 0.20 & -1.4  & -0.2  & -0.8  & -0.6 \\
          &       &       & 0.60, 0.01 & -1.3  & 0.3   & -0.7  & -0.5 \\
          & High  & .20,.20 & 0.01, 0.01 & -0.8  & -0.8  & -0.6  & -0.6 \\
          &       &       & 0.20, 0.05 & -0.9  & -0.8  & -0.5  & -0.5 \\
          &       &       & 0.20, 0.20 & -0.8  & -0.8  & -0.5  & -0.5 \\
          &       &       & 0.60, 0.01 & -0.9  & -0.8  & -0.3  & -0.3 \\
          &       & .30,.10 & 0.01, 0.01 & -0.6  & -0.7  & -0.7  & -0.5 \\
          &       &       & 0.20, 0.05 & -0.5  & -0.3  & -0.6  & -0.3 \\
          &       &       & 0.20, 0.20 & -0.5  & -0.3  & -0.6  & -0.3 \\
          &       &       & 0.60, 0.01 & -0.4  & 0.3   & -0.4  & -0.3 \\ \hline
 $J=10$ , $n_j=50$      & Low   & .20,.20 & 0.01, 0.01 & -0.6  & -0.5  & -0.3  & -0.5 \\
          &       &       & 0.20, 0.05 & -2.4  & -2.1  & -2.0  & -2.2 \\
          &       &       & 0.20, 0.20 & -2.4  & -2.1  & -2.0  & -2.2 \\
          &       &       & 0.60, 0.01 & -5.6  & -5.1  & -5.1  & -5.4 \\
          &       & .30,.10 & 0.01, 0.01 & -1.1  & -0.7  & -1.0  & -0.9 \\
          &       &       & 0.20, 0.05 & -2.9  & -2.4  & -2.8  & -2.5 \\
          &       &       & 0.20, 0.20 & -2.9  & -2.4  & -2.8  & -2.5 \\
          &       &       & 0.60, 0.01 & -0.9  & 0.7   & -0.3  & -0.1 \\
          & High  & .20,.20 & 0.01, 0.01 & -0.5  & -0.6  & -0.9  & -1.0 \\
          &       &       & 0.20, 0.05 & -2.3  & -2.2  & -2.6  & -2.7 \\
          &       &       & 0.20, 0.20 & -2.3  & -2.3  & -2.6  & -2.7 \\
          &       &       & 0.60, 0.01 & -5.4  & -4.9  & -5.7  & -5.9 \\
          &       & .30,.10 & 0.01, 0.01 & -0.5  & -0.3  & 0.0   & -0.5 \\
          &       &       & 0.20, 0.05 & -2.3  & -2.0  & -1.7  & -2.2 \\
          &       &       & 0.20, 0.20 & -2.3  & -2.0  & -1.7  & -2.2 \\
          &       &       & 0.60, 0.01 & -5.5  & -5.0  & -4.8  & -5.3 \\ \hline
  $J=30$ , unbalanced    & Low   & .20,.20 & 0.01, 0.01 & 0.6   & 0.3   & 0.4   & 0.3 \\
          &       &       & 0.20, 0.05 & -0.2  & -0.6  & -0.5  & -0.5 \\
          &       &       & 0.20, 0.20 & -0.2  & -0.6  & -0.5  & -0.5 \\
          &       &       & 0.60, 0.01 & -1.8  & -2.2  & -2.2  & -2.1 \\
          &       & .30,.10 & 0.01, 0.01 & 0.8   & 0.2   & 0.2   & 0.3 \\
          &       &       & 0.20, 0.05 & -0.1  & -0.7  & -0.7  & -0.6 \\
          &       &       & 0.20, 0.20 & -0.1  & -0.8  & -0.7  & -0.7 \\
          &       &       & 0.60, 0.01 & -1.9  & -2.4  & -2.4  & -2.4 \\
          & High  & .20,.20 & 0.01, 0.01 & 0.4   & -0.2  & -0.1  & -0.2 \\
          &       &       & 0.20, 0.05 & -0.5  & -1.0  & -1.0  & -1.1 \\
          &       &       & 0.20, 0.20 & -0.5  & -1.0  & -0.9  & -1.1 \\
          &       &       & 0.60, 0.01 & -2.1  & -2.6  & -2.6  & -2.8 \\
          &       & .30,.10 & 0.01, 0.01 & 0.8   & 0.1   & 0.7   & 0.5 \\
          &       &       & 0.20, 0.05 & 0.0   & -0.8  & -0.2  & -0.2 \\
          &       &       & 0.20, 0.20 & -0.1  & -0.9  & -0.2  & -0.3 \\
          &       &       & 0.60, 0.01 & -1.5  & -2.6  & -2.0  & -1.9 \\ \hline\hline
    \end{tabular}%
}  \zlabel{biasy1mar1}%
\end{table}%
 \clearpage

\begin{table}[htbp]         %
  \centering
  \caption{Percentage bias for treatment effect on $Y_1$ for scenarios corresponding to missing mechanism associated with cluster-level covariate}\zlabel{biasy1mar2}
 \begin{tabular}{llllrrrr} \hline\hline
    Design & $\eta$   & Prob. nonresponse & ICC   & CCA & SMI   & FMI   & MMI \\ \hline
  $J=50$, $n_j=10$     & Low   & .20,.20 & 0.01, 0.01 & -0.4  & -0.9  & -1.3  & -0.7 \\
          &       &       & 0.20, 0.05 & -0.9  & -1.0  & -1.5  & -1.0 \\
          &       &       & 0.20, 0.20 & -0.9  & -1.1  & -1.5  & -1.0 \\
          &       &       & 0.60, 0.01 & -3.9  & -2.9  & -1.5  & -1.9 \\
          &       & .30,.10 & 0.01, 0.01 & -1.1  & -1.1  & -1.8  & -1.4 \\
          &       &       & 0.20, 0.05 & -1.9  & -0.9  & -1.9  & -1.5 \\
          &       &       & 0.20, 0.20 & -1.8  & -0.9  & -1.9  & -1.4 \\
          &       &       & 0.60, 0.01 & -2.8  & -0.6  & -2.1  & -2.0 \\
          & High  & .20,.20 & 0.01, 0.01 & -0.5  & -0.6  & -0.9  & -0.3 \\
          &       &       & 0.20, 0.05 & -0.8  & -0.5  & -0.7  & -0.3 \\
          &       &       & 0.20, 0.20 & -0.7  & -0.5  & -1.0  & -0.2 \\
          &       &       & 0.60, 0.01 & -1.2  & -0.4  & -0.6  & -0.9 \\
          &       & .30,.10 & 0.01, 0.01 & -0.2  & -0.3  & -0.4  & -0.3 \\
          &       &       & 0.20, 0.05 & -0.4  & -0.2  & -0.1  & -0.3 \\
          &       &       & 0.20, 0.20 & -0.4  & -0.2  & -0.3  & -0.3 \\
          &       &       & 0.60, 0.01 & -0.4  & 0.1   & 0.5   & -0.9 \\ \hline
  $J=10$, $n_j=50$     & Low   & .20,.20 & 0.01, 0.01 & 0.0   & 0.1   & 0.1   & 0.1 \\
          &       &       & 0.20, 0.05 & -1.3  & -0.9  & -1.1  & -0.8 \\
          &       &       & 0.20, 0.20 & -1.3  & -0.9  & -1.1  & -0.8 \\
          &       &       & 0.60, 0.01 & -3.5  & -2.9  & -3.4  & -2.6 \\
          &       & .30,.10 & 0.01, 0.01 & -0.8  & -0.3  & -0.6  & -0.3 \\
          &       &       & 0.20, 0.05 & -2.2  & -1.2  & -1.8  & -1.2 \\
          &       &       & 0.20, 0.20 & -2.1  & -1.2  & -1.8  & -1.1 \\
          &       &       & 0.60, 0.01 & -4.4  & -2.7  & -4.1  & -3.1 \\
          & High  & .20,.20 & 0.01, 0.01 & 0.0   & -0.1  & 0.0   & 0.7 \\
          &       &       & 0.20, 0.05 & -1.8  & -0.9  & -1.3  & -0.1 \\
          &       &       & 0.20, 0.20 & -1.9  & -0.9  & -0.7  & 0.1 \\
          &       &       & 0.60, 0.01 & -4.8  & -2.5  & -3.8  & -1.8 \\
          &       & .30,.10 & 0.01, 0.01 & -0.2  & 0.3   & -0.1  & 0.5 \\
          &       &       & 0.20, 0.05 & -1.4  & -0.2  & 0.0   & 0.2 \\
          &       &       & 0.20, 0.20 & -1.3  & -0.1  & -1.3  & 0.2 \\
          &       &       & 0.60, 0.01 & -4.1  & -1.1  & -3.1  & -1.3 \\ \hline
 $J=30$, unbalanced   & Low   & .20,.20 & 0.01, 0.01 & 0.6   & 0.3   & 0.6   & 0.6 \\
          &       &       & 0.20, 0.05 & 0.1   & -0.3  & 0.2   & 0.2 \\
          &       &       & 0.20, 0.20 & 0.1   & -0.3  & 0.2   & 0.2 \\
          &       &       & 0.60, 0.01 & -0.9  & -1.6  & -0.7  & -0.8 \\
          &       & .30,.10 & 0.01, 0.01 & 0.2   & 0.6   & 0.7   & 0.5 \\
          &       &       & 0.20, 0.05 & -0.3  & -0.2  & 0.3   & 0.1 \\
          &       &       & 0.20, 0.20 & -0.3  & -0.2  & 0.2   & 0.0 \\
          &       &       & 0.60, 0.01 & -1.2  & -1.7  & -0.8  & -1.0 \\
          & High  & .20,.20 & 0.01, 0.01 & -0.3  & 0.1   & 0.1   & 0.1 \\
          &       &       & 0.20, 0.05 & -1.1  & -0.6  & -0.1  & -0.4 \\
          &       &       & 0.20, 0.20 & -1.0  & -0.7  & 0.0   & -0.5 \\
          &       &       & 0.60, 0.01 & -2.9  & -2.2  & -0.7  & -0.9 \\
          &       & .30,.10 & 0.01, 0.01 & -0.4  & -0.3  & 0.1   & -0.3 \\
          &       &       & 0.20, 0.05 & -1.9  & -1.2  & -0.7  & -1.3 \\
          &       &       & 0.20, 0.20 & -1.8  & -1.2  & -0.5  & -1.2 \\
          &       &       & 0.60, 0.01 & -3.9  & -2.9  & -1.5  & -1.9 \\ \hline\hline
    \end{tabular}%
\end{table}%

\begin{table}[htbp]  %
  \centering
  \caption{Percentage bias for treatment effect on $Y_1$ for scenarios corresponding to missing mechanism dependent on individual and cluster-level covariates}         \zlabel{biasy1mar3}
 \begin{tabular}{llllrrrr} \hline\hline
    Design & $\eta$   & Prob. nonresponse & ICC   & CCA & SMI   & FMI   & MMI \\ \hline
  $J=50$, $n_j=10$   & Low   & .20,.20 & 0.01, 0.01 & -0.6  & -1.2  & -1.4  & -1.2 \\
          &       &       & 0.20, 0.05 & -1.1  & -1.4  & -1.6  & -1.5 \\
          &       &       & 0.20, 0.20 & -1.0  & -1.4  & -1.7  & -1.5 \\
          &       &       & 0.60, 0.01 & -1.7  & -1.9  & -2.0  & -1.7 \\
          &       & .30,.10 & 0.01, 0.01 & -1.2  & -1.5  & -1.8  & -1.7 \\
          &       &       & 0.20, 0.05 & -2.0  & -1.4  & -1.9  & -1.8 \\
          &       &       & 0.20, 0.20 & -1.9  & -1.4  & -1.8  & -1.7 \\
          &       &       & 0.60, 0.01 & -2.9  & -1.2  & -2.1  & -2.2 \\
          & High  & .20,.20 & 0.01, 0.01 & -0.4  & -1.2  & -1.8  & -1.2 \\
          &       &       & 0.20, 0.05 & -1.1  & -1.1  & -1.9  & -1.5 \\
          &       &       & 0.20, 0.20 & -1.2  & -1.1  & -2.0  & -1.5 \\
          &       &       & 0.60, 0.01 & -2.4  & -0.9  & -2.2  & -2.4 \\
          &       & .30,.10 & 0.01, 0.01 & -0.6  & -1.1  & -0.4  & -0.8 \\
          &       &       & 0.20, 0.05 & -1.0  & -0.9  & -0.5  & -0.9 \\
          &       &       & 0.20, 0.20 & -1.0  & -0.9  & -0.3  & -0.8 \\
          &       &       & 0.60, 0.01 & -1.3  & -0.6  & -0.5  & -1.4 \\ \hline
  $J=10$, $n_j=50$
      & Low   & .20,.20 & 0.01, 0.01 & -0.2  & 0.1   & 0.2   & 0.1 \\
          &       &       & 0.20, 0.05 & -1.7  & -1.0  & -1.0  & -0.8 \\
          &       &       & 0.20, 0.20 & -1.7  & -1.0  & -1.0  & -0.7 \\
          &       &       & 0.60, 0.01 & -3.8  & -3.1  & -3.3  & -2.6 \\
          &       & .30,.10 & 0.01, 0.01 & -1.0  & 0.1   & -0.3  & -0.3 \\
          &       &       & 0.20, 0.05 & -2.7  & -0.8  & -1.6  & -1.3 \\
          &       &       & 0.20, 0.20 & -2.7  & -0.8  & -1.5  & -1.2 \\
          &       &       & 0.60, 0.01 & -4.8  & -2.4  & -3.8  & -3.2 \\
          & High  & .20,.20 & 0.01, 0.01 & -0.9  & 0.7   & -0.1  & 0.5 \\
          &       &       & 0.20, 0.05 & -2.4  & 0.1   & -1.4  & -0.3 \\
          &       &       & 0.20, 0.20 & -2.4  & 0.2   & -1.3  & -0.2 \\
          &       &       & 0.60, 0.01 & -4.7  & -0.9  & -2.8  & -2.0 \\
          &       & .30,.10 & 0.01, 0.01 & -0.3  & -0.1  & -0.2  & 0.0 \\
          &       &       & 0.20, 0.05 & -1.8  & -0.6  & -1.0  & -0.7 \\
          &       &       & 0.20, 0.20 & -1.9  & -0.5  & -0.1  & -0.6 \\
          &       &       & 0.60, 0.01 & -3.9  & -1.9  & -2.3  & -2.7 \\ \hline
  $J=30$, unbalanced
      & Low   & .20,.20 & 0.01, 0.01 & 0.8   & 0.4   & 0.6   & 0.7 \\
          &       &       & 0.20, 0.05 & 0.2   & -0.2  & 0.1   & 0.3 \\
          &       &       & 0.20, 0.20 & 0.1   & -0.2  & 0.1   & 0.3 \\
          &       &       & 0.60, 0.01 & -1.0  & -1.4  & -0.9  & -0.8 \\
          &       & .30,.10 & 0.01, 0.01 & 0.1   & 0.6   & 0.5   & 0.2 \\
          &       &       & 0.20, 0.05 & -0.5  & -0.1  & -0.1  & -0.2 \\
          &       &       & 0.20, 0.20 & -0.6  & -0.1  & -0.1  & -0.3 \\
          &       &       & 0.60, 0.01 & -1.6  & -1.4  & -1.3  & -1.6 \\
          & High  & .20,.20 & 0.01, 0.01 & 0.6   & 0.5   & 0.6   & 0.5 \\
          &       &       & 0.20, 0.05 & -0.2  & 0.0   & 0.1   & 0.0 \\
          &       &       & 0.20, 0.20 & -0.2  & 0.0   & 0.0   & 0.0 \\
          &       &       & 0.60, 0.01 & -1.6  & -1.4  & -1.3  & -1.6 \\
          &       & .30,.10 & 0.01, 0.01 & 0.6   & 0.9   & 1.2   & 1.1 \\
          &       &       & 0.20, 0.05 & -0.2  & 0.0   & 0.5   & 0.6 \\
          &       &       & 0.20, 0.20 & -0.1  & 0.0   & 0.3   & 0.6 \\
          &       &       & 0.60, 0.01 & -1.3  & -1.6  & -0.6  & -0.1 \\
   \hline\hline
    \end{tabular}%
 \end{table}%
 %cov and aw


\begin{table}
         \centering
  \caption{Coverage rate  and average width (AW) of the 95\% CI for treatment effect on $Y_1$ after each of the MI strategies, when the missing mechanism depends only on individual level covariate} \begin{tabular}{llllrrrrrrrr}\hline\hline
   Design & $\eta$   & Prob. Miss & ICC     &\multicolumn{2}{c}{CCA} & \multicolumn{2}{c}{SMI}   &\multicolumn{2}{c}{FMI}   &\multicolumn{2}{c}{ MMI} \\\hline
&&&&CR & AW& CR & AW&CR & AW&CR & AW\\
\hline
    $J=50$,   & Low   & .20,.20 & 0.01, 0.01 & 95.1  & 18.4  & 94.5  & 16.7  & 97.8  & 19.7  & 95.3  & 16.9 \\
 $n_j=10$ &       &       & 0.20, 0.05 & 94.2  & 28.1  & 91.8  & 24.0  & 96.5  & 29.2  & 94.4  & 26.8 \\
          &       &       & 0.20, 0.20 & 93.9  & 28.2  & 91.6  & 24.0  & 96.6  & 29.2  & 93.7  & 26.4 \\
          &       &       & 0.60, 0.01 & 94.3  & 56.5  & 87.8  & 46.4  & 95.1  & 57.2  & 94.3  & 56.0 \\
          &       & .30,.10 & 0.01, 0.01 & 95.3  & 18.5  & 95.6  & 17.9  & 98.2  & 22.6  & 95.0  & 18.1 \\
          &       &       & 0.20, 0.05 & 93.5  & 28.3  & 89.5  & 23.9  & 96.6  & 31.3  & 93.8  & 27.3 \\
          &       &       & 0.20, 0.20 & 93.8  & 28.3  & 89.8  & 23.8  & 96.5  & 31.3  & 92.7  & 26.6 \\
          &       &       & 0.60, 0.01 & 95.2  & 56.7  & 85.3  & 44.0  & 95.2  & 58.2  & 95.0  & 56.4 \\
          & High  & .20,.20 & 0.01, 0.01 & 94.4  & 18.5  & 94.0  & 18.3  & 97.7  & 22.6  & 94.6  & 18.2 \\
          &       &       & 0.20, 0.05 & 93.8  & 28.3  & 89.9  & 24.7  & 96.8  & 31.3  & 93.7  & 27.6 \\
          &       &       & 0.20, 0.20 & 93.8  & 28.3  & 89.8  & 24.7  & 96.8  & 31.3  & 93.1  & 27.1 \\
          &       &       & 0.60, 0.01 & 94.2  & 56.7  & 87.4  & 45.7  & 95.2  & 58.3  & 94.0  & 56.5 \\
          &       & .30,.10 & 0.01, 0.01 & 94.6  & 18.6  & 96.3  & 20.3  & 97.8  & 25.5  & 95.0  & 19.8 \\
          &       &       & 0.20, 0.05 & 93.4  & 28.4  & 91.7  & 25.8  & 96.8  & 33.4  & 93.2  & 28.4 \\
          &       &       & 0.20, 0.20 & 93.6  & 28.4  & 91.7  & 25.7  & 97.0  & 33.4  & 92.6  & 27.8 \\
          &       &       & 0.60, 0.01 & 94.2  & 56.8  & 86.2  & 45.3  & 95.4  & 59.5  & 94.3  & 57.1 \\ \hline
   $J=10$,       & Low   & .20,.20 & 0.01, 0.01 & 93.9  & 20.3  & 93.0  & 18.1  & 96.0  & 20.9  & 92.8  & 18.5\\
  $n_j=50$          &       &       & 0.20, 0.05 & 89.7  & 50.9  & 83.2  & 40.4  & 91.1  & 52.0  & 89.6  & 50.1 \\
          &       &       & 0.20, 0.20 & 89.6  & 50.7  & 83.3  & 40.8  & 91.5  & 52.3  & 90.0  & 50.0 \\
          &       &       & 0.60, 0.01 & 90.8  & 118.7 & 81.9  & 91.9  & 90.6  & 120.1 & 90.2  & 118.8 \\
          &       & .30,.10 & 0.01, 0.01 & 94.4  & 20.4  & 92.8  & 19.2  & 96.5  & 23.0  & 92.9  & 19.3 \\
          &       &       & 0.20, 0.05 & 89.8  & 51.1  & 78.6  & 37.4  & 92.3  & 53.0  & 89.3  & 49.8 \\
          &       &       & 0.20, 0.20 & 90.4  & 50.8  & 79.1  & 37.8  & 92.5  & 53.2  & 89.7  & 49.7 \\
          &       &       & 0.60, 0.01 & 92.1  & 120.2 & 79.6  & 82.9  & 92.9  & 121.0 & 92.2  & 119.7 \\
          & High  & .20,.20 & 0.01, 0.01 & 93.3  & 20.4  & 92.4  & 19.4  & 96.2  & 23.0  & 93.2  & 20.1 \\
          &       &       & 0.20, 0.05 & 90.1  & 51.4  & 80.8  & 38.7  & 92.3  & 53.0  & 89.7  & 50.4 \\
          &       &       & 0.20, 0.20 & 90.2  & 51.3  & 81.3  & 39.0  & 92.1  & 53.1  & 89.5  & 50.2 \\
          &       &       & 0.60, 0.01 & 90.4  & 119.4 & 79.0  & 85.9  & 91.1  & 120.7 & 90.4  & 119.0 \\
          &       & .30,.10 & 0.01, 0.01 & 94.1  & 20.4  & 93.3  & 21.2  & 96.7  & 25.2  & 93.0  & 21.6 \\
          &       &       & 0.20, 0.05 & 89.8  & 51.0  & 78.3  & 37.1  & 93.0  & 54.0  & 89.7  & 50.4 \\
          &       &       & 0.20, 0.20 & 89.5  & 51.1  & 78.7  & 37.5  & 93.1  & 54.2  & 89.5  & 50.1 \\
          &       &       & 0.60, 0.01 & 89.9  & 118.9 & 75.0  & 79.2  & 91.7  & 120.8 & 91.8  & 119.2 \\ \hline
     $J=30$,      & Low   & .20,.20 & 0.01, 0.01 & 94.5  & 17.5  & 93.4  & 15.8  & 97.2  & 18.9  & 93.2  & 16.0 \\
 unbalanced         &       &       & 0.20, 0.05 & 93.6  & 33.2  & 88.3  & 27.5  & 95.7  & 34.5  & 92.9  & 32.2 \\
          &       &       & 0.20, 0.20 & 93.6  & 33.2  & 88.3  & 27.5  & 95.7  & 34.5  & 92.9  & 32.2 \\
          &       &       & 0.60, 0.01 & 93.9  & 71.6  & 85.8  & 57.3  & 94.7  & 72.4  & 94.5  & 71.2 \\
          &       & .30,.10 & 0.01, 0.01 & 93.2  & 17.7  & 93.9  & 17.1  & 97.4  & 21.7  & 92.9  & 17.0 \\
          &       &       & 0.20, 0.05 & 92.8  & 33.4  & 85.4  & 26.6  & 96.3  & 36.2  & 92.3  & 32.4 \\
          &       &       & 0.20, 0.20 & 93.5  & 33.4  & 85.3  & 26.6  & 96.4  & 36.1  & 91.9  & 32.1 \\
          &       &       & 0.60, 0.01 & 93.6  & 71.5  & 82.5  & 53.1  & 94.9  & 73.2  & 94.1  & 71.5 \\
          & High  & .20,.20 & 0.01, 0.01 & 93.4  & 17.7  & 92.8  & 17.4  & 97.2  & 21.3  & 93.4  & 17.5 \\
          &       &       & 0.20, 0.05 & 92.6  & 33.4  & 86.0  & 27.4  & 95.7  & 35.9  & 93.4  & 32.9 \\
          &       &       & 0.20, 0.20 & 93.0  & 33.4  & 86.1  & 27.4  & 95.7  & 35.9  & 93.4  & 32.6 \\
          &       &       & 0.60, 0.01 & 93.9  & 71.7  & 83.4  & 55.1  & 94.8  & 73.2  & 93.8  & 71.6 \\
          &       & .30,.10 & 0.01, 0.01 & 93.9  & 17.8  & 93.7  & 19.0  & 98.0  & 24.4  & 93.7  & 18.9 \\
          &       &       & 0.20, 0.05 & 93.8  & 33.5  & 84.8  & 27.4  & 97.0  & 37.9  & 93.7  & 33.5 \\
          &       &       & 0.20, 0.20 & 94.0  & 33.5  & 84.4  & 27.3  & 96.8  & 37.8  & 93.6  & 33.1 \\
          &       &       & 0.60, 0.01 & 94.3  & 71.6  & 80.3  & 52.5  & 94.3  & 74.1  & 93.9  & 72.0 \\ \hline\hline
    \end{tabular}%
  \zlabel{cov_aw_y1_mar1}%
\end{table}%


\begin{table}
         \centering
  \caption{Coverage rate  and average width (AW) of the 95  CI for treatment effect on $Y_1$ after each of the MI strategies, when the missing mechanism depends only on cluster level covariate} \begin{tabular}{llllrrrrrrrr}\hline\hline
   Design & $\eta$   & Prob. Miss & ICC     &\multicolumn{2}{c}{CCA} & \multicolumn{2}{c}{SMI}   &\multicolumn{2}{c}{FMI}   &\multicolumn{2}{c}{ MMI} \\\hline
&&&&CR & AW& CR & AW&CR & AW&CR & AW\\
\hline
    $J=50$  & Low   & .20,.20 & 0.01, 0.01 & 93.9  & 19.3  & 95.4  & 18.0  & 98.0  & 23.5  & 95.5  & 18.0 \\
$n_j=10$            &       &       & 0.20, 0.05 & 94.8  & 29.0  & 91.7  & 25.9  & 97.0  & 32.2  & 93.4  & 27.4 \\
          &       &       & 0.20, 0.20 & 94.9  & 29.1  & 91.7  & 25.9  & 97.1  & 32.2  & 93.2  & 27.2 \\
          &       &       & 0.60, 0.01 & 92.9  & 73.8  & 85.6  & 63.1  & 93.7  & 79.2  & 93.7  & 75.9 \\
          &       & .30,.10 & 0.01, 0.01 & 94.9  & 19.4  & 94.6  & 19.6  & 99.1  & 27.8  & 94.6  & 19.5 \\
          &       &       & 0.20, 0.05 & 95.3  & 29.2  & 91.9  & 26.5  & 97.6  & 35.6  & 92.8  & 28.1 \\
          &       &       & 0.20, 0.20 & 95.2  & 29.1  & 92.2  & 26.6  & 97.8  & 35.5  & 92.6  & 27.9 \\
          &       &       & 0.60, 0.01 & 94.4  & 57.7  & 89.4  & 49.4  & 95.4  & 61.1  & 94.2  & 57.7 \\
          & High  & .20,.20 & 0.01, 0.01 & 93.9  & 19.8  & 95.1  & 20.2  & 99.3  & 29.6  & 95.7  & 20.2 \\
          &       &       & 0.20, 0.05 & 93.6  & 29.9  & 92.5  & 27.6  & 97.6  & 36.7  & 94.3  & 29.2 \\
          &       &       & 0.20, 0.20 & 92.8  & 29.8  & 92.5  & 27.6  & 97.8  & 37.0  & 93.9  & 29.0 \\
          &       &       & 0.60, 0.01 & 94.6  & 59.2  & 89.0  & 51.6  & 96.4  & 61.5  & 94.8  & 59.2 \\
          &       & .30,.10 & 0.01, 0.01 & 95.3  & 19.9  & 95.2  & 22.4  & 99.1  & 33.9  & 94.4  & 21.8 \\
          &       &       & 0.20, 0.05 & 93.5  & 29.9  & 91.3  & 29.1  & 98.3  & 40.3  & 93.3  & 30.4 \\
          &       &       & 0.20, 0.20 & 93.9  & 30.0  & 91.4  & 29.1  & 98.4  & 40.7  & 93.3  & 30.4 \\
          &       &       & 0.60, 0.01 & 94.9  & 59.2  & 88.5  & 52.0  & 95.6  & 63.8  & 95.1  & 60.5 \\ \hline

    $J=10$ & Low   & .20,.20 & 0.01, 0.01 & 94.4  & 21.2  & 95.3  & 20.5  & 97.5  & 23.6  & 96.2  & 20.8 \\
$n_j=50$           &       &       & 0.20, 0.05 & 91.1  & 51.6  & 89.2  & 46.4  & 92.9  & 53.7  & 91.7  & 51.0 \\
          &       &       & 0.20, 0.20 & 90.8  & 51.7  & 89.0  & 46.4  & 92.8  & 53.6  & 91.5  & 51.1 \\
          &       &       & 0.60, 0.01 & 91.0  & 119.2 & 86.7  & 105.7 & 91.5  & 122.1 & 91.1  & 120.2 \\
          &       & .30,.10 & 0.01, 0.01 & 92.9  & 21.3  & 95.3  & 22.4  & 98.1  & 26.9  & 95.8  & 22.5 \\
          &       &       & 0.20, 0.05 & 90.1  & 51.7  & 87.8  & 45.9  & 93.9  & 55.4  & 91.1  & 51.1 \\
          &       &       & 0.20, 0.20 & 89.9  & 51.7  & 87.6  & 46.0  & 93.6  & 55.4  & 91.5  & 51.2 \\
          &       &       & 0.60, 0.01 & 91.2  & 119.3 & 85.1  & 101.8 & 91.6  & 122.3 & 90.8  & 120.4 \\
          & High  & .20,.20 & 0.01, 0.01 & 94.4  & 21.9  & 96.3  & 24.1  & 98.9  & 32.3  & 96.6  & 29.1 \\
          &       &       & 0.20, 0.05 & 89.7  & 52.0  & 87.7  & 48.4  & 94.1  & 60.0  & 90.7  & 58.5 \\
          &       &       & 0.20, 0.20 & 89.1  & 52.3  & 88.1  & 48.5  & 93.8  & 61.9  & 91.6  & 58.6 \\
          &       &       & 0.60, 0.01 & 89.9  & 120.1 & 85.0  & 107.6 & 91.8  & 128.2 & 91.9  & 128.7 \\
          &       & .30,.10 & 0.01, 0.01 & 93.9  & 21.9  & 96.8  & 27.1  & 98.4  & 38.7  & 96.7  & 29.9 \\
          &       &       & 0.20, 0.05 & 89.7  & 52.3  & 88.8  & 49.6  & 95.3  & 65.4  & 91.3  & 57.5 \\
          &       &       & 0.20, 0.20 & 89.9  & 52.3  & 89.2  & 49.5  & 95.3  & 65.5  & 91.8  & 57.7 \\
          &       &       & 0.60, 0.01 & 89.8  & 119.8 & 84.1  & 106.2 & 92.3  & 129.4 & 91.1  & 127.6 \\ \hline
  $J=30$  & Low   & .20,.20 & 0.01, 0.01 & 93.6  & 18.3  & 95.1  & 17.4  & 97.9  & 22.4  & 95.2  & 17.4 \\
  unbalanced        &       &       & 0.20, 0.05 & 91.9  & 34.0  & 89.0  & 30.0  & 95.5  & 37.0  & 92.6  & 32.8 \\
          &       &       & 0.20, 0.20 & 91.9  & 34.1  & 88.8  & 30.0  & 95.4  & 36.9  & 92.1  & 32.5 \\
          &       &       & 0.60, 0.01 & 92.6  & 72.7  & 87.5  & 62.8  & 94.4  & 74.8  & 93.8  & 72.6 \\
          &       & .30,.10 & 0.01, 0.01 & 95.3  & 18.3  & 95.9  & 18.8  & 99.0  & 26.5  & 95.4  & 18.7 \\
          &       &       & 0.20, 0.05 & 93.6  & 34.0  & 88.7  & 30.0  & 96.7  & 39.6  & 92.4  & 33.2 \\
          &       &       & 0.20, 0.20 & 93.1  & 34.0  & 88.8  & 30.1  & 96.7  & 39.6  & 92.1  & 32.8 \\
          &       &       & 0.60, 0.01 & 93.5  & 72.6  & 85.6  & 60.7  & 94.9  & 76.0  & 93.7  & 73.0 \\
          & High  & .20,.20 & 0.01, 0.01 & 93.7  & 18.9  & 94.6  & 19.4  & 99.1  & 29.9  & 94.5  & 19.5 \\
          &       &       & 0.20, 0.05 & 91.6  & 34.8  & 88.1  & 31.3  & 96.2  & 42.2  & 92.2  & 34.4 \\
          &       &       & 0.20, 0.20 & 91.2  & 34.8  & 87.8  & 31.3  & 96.2  & 42.2  & 92.3  & 34.0 \\
          &       &       & 0.60, 0.01 & 92.6  & 73.9  & 86.5  & 63.6  & 94.4  & 77.0  & 93.6  & 74.4 \\
          &       & .30,.10 & 0.01, 0.01 & 93.7  & 18.9  & 95.9  & 21.8  & 99.6  & 35.3  & 94.8  & 21.6 \\
          &       &       & 0.20, 0.05 & 91.9  & 34.8  & 87.8  & 32.4  & 96.9  & 45.3  & 92.0  & 35.6 \\
          &       &       & 0.20, 0.20 & 91.4  & 34.8  & 88.2  & 32.4  & 97.1  & 45.9  & 91.9  & 35.3 \\
          &       &       & 0.60, 0.01 & 92.9  & 73.8  & 85.6  & 63.1  & 93.7  & 79.2  & 93.7  & 75.9 \\ \hline \hline
    \end{tabular}\zlabel{cov_aw_y1_mar2}
\end{table}%


%%results for y1 mar3
\begin{table}
         \centering
  \caption{Coverage rate  and average width (AW) of the 95  CI for treatment effect on $Y_1$ after each of the MI strategies, when the missing mechanism depends individual and cluster-level covariates}\zlabel{cov_aw_y1_mar3} \begin{tabular}{llllrrrrrrrr}\hline\hline
   Design & $\eta$   & Prob. Miss & ICC     &\multicolumn{2}{c}{CCA} & \multicolumn{2}{c}{SMI}   &\multicolumn{2}{c}{FMI}   &\multicolumn{2}{c}{ MMI} \\\hline
&&&&CR & AW& CR & AW&CR & AW&CR & AW\\\hline
    $J=50$,
  & Low   & .20,.20 & 0.01, 0.01 & 95.2  & 18.8  & 95.1  & 17.7  & 98.7  & 22.1  & 95.2  & 17.6 \\
  $n_j=50$         &       &       & 0.20, 0.05 & 94.1  & 27.5  & 91.5  & 25.7  & 96.9  & 31.1  & 93.5  & 27.5 \\
          &       &       & 0.20, 0.20 & 94.0  & 27.6  & 91.3  & 25.8  & 96.7  & 31.1  & 93.1  & 27.2 \\
          &       &       & 0.60, 0.01 & 94.6  & 55.8  & 90.1  & 50.3  & 95.4  & 58.7  & 94.5  & 57.0 \\
          &       & .30,.10 & 0.01, 0.01 & 95.1  & 18.9  & 96.1  & 19.5  & 99.1  & 25.9  & 95.8  & 19.0 \\
          &       &       & 0.20, 0.05 & 94.3  & 27.7  & 90.9  & 26.6  & 97.8  & 33.8  & 93.3  & 28.2 \\
          &       &       & 0.20, 0.20 & 94.9  & 27.7  & 90.8  & 26.7  & 97.9  & 33.9  & 92.8  & 27.8 \\
          &       &       & 0.60, 0.01 & 94.3  & 55.9  & 89.6  & 49.8  & 95.8  & 60.1  & 94.4  & 57.5 \\
          & High  & .20,.20 & 0.01, 0.01 & 95.1  & 19.3  & 96.5  & 20.7  & 98.8  & 27.8  & 95.7  & 20.6 \\
          &       &       & 0.20, 0.05 & 94.2  & 27.5  & 93.2  & 28.0  & 98.1  & 35.4  & 94.3  & 29.7 \\
          &       &       & 0.20, 0.20 & 93.7  & 27.5  & 93.0  & 28.0  & 98.1  & 35.3  & 94.2  & 29.5 \\
          &       &       & 0.60, 0.01 & 94.8  & 55.3  & 90.2  & 51.7  & 96.3  & 61.0  & 94.8  & 58.7 \\
          &       & .30,.10 & 0.01, 0.01 & 94.8  & 19.3  & 96.3  & 22.8  & 99.0  & 31.6  & 95.4  & 22.3 \\
          &       &       & 0.20, 0.05 & 93.7  & 27.5  & 92.9  & 29.5  & 98.6  & 38.2  & 94.9  & 30.9 \\
          &       &       & 0.20, 0.20 & 94.0  & 27.4  & 92.9  & 29.6  & 98.5  & 38.4  & 94.2  & 30.6 \\
          &       &       & 0.60, 0.01 & 94.9  & 55.4  & 88.2  & 52.5  & 95.7  & 62.3  & 94.8  & 59.7 \\\hline
 $J=10$    & Low   & .20,.20 & 0.01, 0.01 & 94.3  & 20.5  & 95.4  & 20.2  & 97.0  & 22.4  & 95.1  & 20.3 \\
$n_j=50$          &       &       & 0.20, 0.05 & 89.7  & 47.5  & 88.0  & 46.3  & 92.3  & 52.9  & 90.4  & 51.2 \\
          &       &       & 0.20, 0.20 & 89.5  & 47.8  & 87.6  & 46.3  & 92.0  & 52.8  & 90.4  & 51.1 \\
          &       &       & 0.60, 0.01 & 90.4  & 115.3 & 86.6  & 105.5 & 91.1  & 121.2 & 90.7  & 120.3 \\
          &       & .30,.10 & 0.01, 0.01 & 94.2  & 20.5  & 95.5  & 21.9  & 97.7  & 25.5  & 95.7  & 21.8 \\
          &       &       & 0.20, 0.05 & 89.7  & 47.8  & 86.7  & 45.7  & 92.4  & 54.5  & 90.6  & 51.3 \\
          &       &       & 0.20, 0.20 & 89.3  & 48.0  & 87.1  & 45.8  & 92.5  & 54.4  & 90.7  & 51.3 \\
          &       &       & 0.60, 0.01 & 90.4  & 115.4 & 84.9  & 101.8 & 91.2  & 121.7 & 90.7  & 120.3 \\
          & High  & .20,.20 & 0.01, 0.01 & 92.9  & 22.6  & 96.1  & 23.7  & 98.0  & 29.8  & 95.8  & 23.8 \\
          &       &       & 0.20, 0.05 & 88.2  & 46.4  & 86.7  & 47.4  & 92.9  & 57.4  & 90.4  & 52.9 \\
          &       &       & 0.20, 0.20 & 89.1  & 46.3  & 86.9  & 47.4  & 93.4  & 57.5  & 90.9  & 52.9 \\
          &       &       & 0.60, 0.01 & 90.6  & 112.8 & 85.1  & 104.7 & 91.6  & 126.3 & 90.9  & 122.2 \\
          &       & .30,.10 & 0.01, 0.01 & 91.7  & 22.7  & 97.0  & 26.4  & 98.8  & 33.7  & 97.4  & 26.3 \\
          &       &       & 0.20, 0.05 & 89.3  & 46.6  & 87.6  & 48.1  & 93.6  & 59.1  & 91.0  & 53.8 \\
          &       &       & 0.20, 0.20 & 89.3  & 46.5  & 87.4  & 48.1  & 93.7  & 62.2  & 90.8  & 53.7 \\
          &       &       & 0.60, 0.01 & 90.7  & 112.4 & 83.5  & 103.2 & 91.9  & 126.5 & 91.6  & 122.7 \\\hline     $J=30$,     & Low   & .20,.20 & 0.01, 0.01 & 93.6  & 17.9  & 95.6  & 17.0  & 98.1  & 21.0  & 94.8  & 16.9 \\
 unbalanced         &       &       & 0.20, 0.05 & 93.0  & 31.9  & 89.8  & 29.9  & 95.4  & 36.1  & 92.5  & 32.9 \\
          &       &       & 0.20, 0.20 & 92.8  & 32.0  & 89.9  & 29.9  & 95.4  & 36.0  & 92.1  & 32.6 \\
          &       &       & 0.60, 0.01 & 92.9  & 70.2  & 87.9  & 62.7  & 94.3  & 74.0  & 93.9  & 72.4 \\
          &       & .30,.10 & 0.01, 0.01 & 93.9  & 17.9  & 95.4  & 18.4  & 98.6  & 24.7  & 94.6  & 18.2 \\
          &       &       & 0.20, 0.05 & 93.3  & 31.9  & 88.7  & 29.9  & 96.1  & 38.4  & 92.5  & 33.3 \\
          &       &       & 0.20, 0.20 & 92.8  & 31.9  & 88.3  & 29.9  & 96.1  & 38.3  & 92.1  & 32.9 \\
          &       &       & 0.60, 0.01 & 94.2  & 70.1  & 86.1  & 60.8  & 94.4  & 75.0  & 93.3  & 72.7 \\
          & High  & .20,.20 & 0.01, 0.01 & 94.9  & 18.8  & 95.1  & 19.5  & 98.7  & 27.3  & 94.9  & 19.7 \\
          &       &       & 0.20, 0.05 & 92.3  & 31.6  & 89.3  & 31.0  & 96.8  & 40.1  & 94.3  & 34.6 \\
          &       &       & 0.20, 0.20 & 92.8  & 31.6  & 89.0  & 31.0  & 96.8  & 40.2  & 93.9  & 34.3 \\
          &       &       & 0.60, 0.01 & 94.2  & 70.1  & 86.1  & 60.8  & 94.4  & 75.0  & 93.3  & 72.7 \\
          &       & .30,.10 & 0.01, 0.01 & 93.7  & 18.8  & 94.2  & 21.4  & 99.0  & 31.1  & 94.8  & 21.4 \\
          &       &       & 0.20, 0.05 & 92.6  & 31.6  & 87.9  & 31.9  & 96.8  & 42.7  & 92.8  & 35.6 \\
          &       &       & 0.20, 0.20 & 92.3  & 31.6  & 88.1  & 31.9  & 96.8  & 43.1  & 92.3  & 35.1 \\
          &       &       & 0.60, 0.01 & 93.4  & 69.2  & 84.3  & 62.1  & 94.2  & 77.5  & 94.0  & 74.7 \\ \hline\hline
    \end{tabular}%
\end{table}%


%rmse
\begin{table}[htbp]
  \centering
  \caption{RMSE for treatment estimate on $Y_1$ after each of the MI methods under comparison, for scenarios corresponding to missing data mechanisms associated with individual covariate}
   \begin{tabular}{llllrrrr} \hline\hline
    Design & $\eta$   & Prob. nonresponse & ICC   & CCA & SMI   & FMI   & MMI \\ \hline
  $J=50$, $n_j=10$   & Low   & .20,.20 & 0.01, 0.01 & 4.67  & 4.20  & 4.24  & 4.20 \\
          &       &       & 0.20, 0.05 & 7.20  & 6.93  & 6.86  & 6.88 \\
          &       &       & 0.20, 0.20 & 7.20  & 6.93  & 6.87  & 6.89 \\
          &       &       & 0.60, 0.01 & 14.41 & 14.48 & 14.21 & 14.25 \\
          &       & .30,.10 & 0.01, 0.01 & 4.62  & 4.38  & 4.53  & 4.35 \\
          &       &       & 0.20, 0.05 & 7.20  & 7.11  & 7.07  & 7.04 \\
          &       &       & 0.20, 0.20 & 7.20  & 7.11  & 7.07  & 7.06 \\
          &       &       & 0.60, 0.01 & 14.44 & 14.72 & 14.34 & 14.35 \\
          & High  & .20,.20 & 0.01, 0.01 & 4.77  & 4.59  & 4.69  & 4.67 \\
          &       &       & 0.20, 0.05 & 7.31  & 7.31  & 7.15  & 7.25 \\
          &       &       & 0.20, 0.20 & 7.32  & 7.31  & 7.15  & 7.28 \\
          &       &       & 0.60, 0.01 & 14.50 & 15.02 & 14.35 & 14.42 \\
          &       & .30,.10 & 0.01, 0.01 & 4.76  & 4.90  & 5.18  & 4.99 \\
          &       &       & 0.20, 0.05 & 7.35  & 7.61  & 7.48  & 7.52 \\
          &       &       & 0.20, 0.20 & 7.35  & 7.62  & 7.48  & 7.53 \\
          &       &       & 0.60, 0.01 & 14.56 & 15.38 & 14.52 & 14.55 \\ \hline
  $J=10$, $n_j=50$     & Low   & .20,.20 & 0.01, 0.01 & 5.29  & 4.98  & 4.96  & 5.03 \\
          &       &       & 0.20, 0.05 & 13.46 & 13.46 & 13.40 & 13.41 \\
          &       &       & 0.20, 0.20 & 13.46 & 13.46 & 13.40 & 13.42 \\
          &       &       & 0.60, 0.01 & 31.40 & 31.57 & 31.44 & 31.44 \\
          &       & .30,.10 & 0.01, 0.01 & 5.24  & 5.20  & 5.20  & 5.20 \\
          &       &       & 0.20, 0.05 & 13.47 & 13.58 & 13.46 & 13.46 \\
          &       &       & 0.20, 0.20 & 13.48 & 13.57 & 13.46 & 13.46 \\
          &       &       & 0.60, 0.01 & 31.60 & 31.80 & 31.57 & 31.57 \\
          & High  & .20,.20 & 0.01, 0.01 & 5.33  & 5.26  & 5.32  & 5.28 \\
          &       &       & 0.20, 0.05 & 13.51 & 13.58 & 13.55 & 13.56 \\
          &       &       & 0.20, 0.20 & 13.51 & 13.58 & 13.55 & 13.56 \\
          &       &       & 0.60, 0.01 & 31.46 & 31.65 & 31.52 & 31.53 \\
          &       & .30,.10 & 0.01, 0.01 & 5.39  & 5.69  & 5.71  & 5.69 \\
          &       &       & 0.20, 0.05 & 13.60 & 13.75 & 13.65 & 13.66 \\
          &       &       & 0.20, 0.20 & 13.60 & 13.76 & 13.65 & 13.66 \\
          &       &       & 0.60, 0.01 & 31.53 & 31.78 & 31.51 & 31.52 \\ \hline
  $J=30$, unbalanced  & Low   & .20,.20 & 0.01, 0.01 & 4.55  & 4.27  & 4.29  & 4.25 \\
          &       &       & 0.20, 0.05 & 8.89  & 8.74  & 8.62  & 8.64 \\
          &       &       & 0.20, 0.20 & 8.89  & 8.74  & 8.62  & 8.64 \\
          &       &       & 0.60, 0.01 & 19.00 & 19.09 & 18.77 & 18.79 \\
          &       & .30,.10 & 0.01, 0.01 & 4.77  & 4.56  & 4.60  & 4.55 \\
          &       &       & 0.20, 0.05 & 9.09  & 9.05  & 8.87  & 8.87 \\
          &       &       & 0.20, 0.20 & 9.09  & 9.05  & 8.86  & 8.88 \\
          &       &       & 0.60, 0.01 & 19.16 & 19.48 & 18.97 & 18.99 \\
          & High  & .20,.20 & 0.01, 0.01 & 4.60  & 4.64  & 4.67  & 4.64 \\
          &       &       & 0.20, 0.05 & 8.90  & 9.14  & 8.84  & 8.92 \\
          &       &       & 0.20, 0.20 & 8.90  & 9.14  & 8.83  & 8.92 \\
          &       &       & 0.60, 0.01 & 18.98 & 19.65 & 18.91 & 18.98 \\
          &       & .30,.10 & 0.01, 0.01 & 4.68  & 4.95  & 5.03  & 5.01 \\
          &       &       & 0.20, 0.05 & 8.94  & 9.35  & 9.00  & 9.02 \\
          &       &       & 0.20, 0.20 & 8.95  & 9.36  & 9.00  & 9.04 \\
          &       &       & 0.60, 0.01 & 18.97 & 19.92 & 18.96 & 18.91 \\ \hline\hline
    \end{tabular}  \zlabel{rmsey1mar1}%
\end{table}%

%MAR2 Y1

\begin{table}[htbp]
  \centering
  \caption{RMSE for treatment estimate on $Y_1$ after each of the MI methods under comparison, for scenarios corresponding to missing data mechanisms associated with cluster-level covariate}
   \begin{tabular}{llllrrrr} \hline\hline
    Design & $\eta$   & Prob. nonresponse & ICC   & CCA & SMI   & FMI   & MMI \\ \hline
  $J=50$, $n_j=10$    & Low   & .20,.20 & 0.01, 0.01 & 4.92  & 4.42  & 4.57  & 4.44 \\
          &       &       & 0.20, 0.05 & 7.47  & 7.16  & 7.22  & 7.25 \\
          &       &       & 0.20, 0.20 & 7.47  & 7.16  & 7.22  & 7.25 \\
          &       &       & 0.60, 0.01 & 19.61 & 21.34 & 20.46 & 20.12 \\
          &       & .30,.10 & 0.01, 0.01 & 4.88  & 4.78  & 5.19  & 4.83 \\
          &       &       & 0.20, 0.05 & 7.43  & 7.42  & 7.64  & 7.45 \\
          &       &       & 0.20, 0.20 & 7.41  & 7.43  & 7.64  & 7.45 \\
          &       &       & 0.60, 0.01 & 14.64 & 15.06 & 14.82 & 14.80 \\
          & High  & .20,.20 & 0.01, 0.01 & 5.09  & 5.00  & 5.44  & 4.99 \\
          &       &       & 0.20, 0.05 & 7.81  & 7.76  & 7.68  & 7.64 \\
          &       &       & 0.20, 0.20 & 7.81  & 7.75  & 7.69  & 7.64 \\
          &       &       & 0.60, 0.01 & 15.24 & 15.71 & 14.76 & 14.88 \\
          &       & .30,.10 & 0.01, 0.01 & 5.01  & 5.30  & 5.92  & 5.31 \\
          &       &       & 0.20, 0.05 & 7.71  & 8.16  & 8.33  & 7.98 \\
          &       &       & 0.20, 0.20 & 7.72  & 8.16  & 8.33  & 7.99 \\
          &       &       & 0.60, 0.01 & 15.19 & 16.35 & 15.62 & 15.24 \\ \hline
  $J=10$, $n_j=50$
       & Low   & .20,.20 & 0.01, 0.01 & 5.41  & 5.14  & 5.21  & 5.06 \\
          &       &       & 0.20, 0.05 & 13.34 & 13.42 & 13.34 & 13.24 \\
          &       &       & 0.20, 0.20 & 13.36 & 13.42 & 13.34 & 13.23 \\
          &       &       & 0.60, 0.01 & 31.16 & 31.53 & 31.26 & 31.16 \\
          &       & .30,.10 & 0.01, 0.01 & 5.54  & 5.51  & 5.51  & 5.51 \\
          &       &       & 0.20, 0.05 & 13.43 & 13.62 & 13.43 & 13.44 \\
          &       &       & 0.20, 0.20 & 13.44 & 13.60 & 13.42 & 13.46 \\
          &       &       & 0.60, 0.01 & 31.23 & 31.75 & 31.27 & 31.27 \\
          & High  & .20,.20 & 0.01, 0.01 & 5.55  & 5.65  & 5.99  & 7.41 \\
          &       &       & 0.20, 0.05 & 13.64 & 14.17 & 13.82 & 14.83 \\
          &       &       & 0.20, 0.20 & 13.64 & 14.14 & 14.39 & 14.82 \\
          &       &       & 0.60, 0.01 & 31.22 & 33.05 & 31.79 & 32.49 \\
          &       & .30,.10 & 0.01, 0.01 & 5.68  & 6.30  & 6.85  & 6.43 \\
          &       &       & 0.20, 0.05 & 13.82 & 14.50 & 14.88 & 14.29 \\
          &       &       & 0.20, 0.20 & 13.83 & 14.47 & 14.36 & 14.28 \\
          &       &       & 0.60, 0.01 & 31.42 & 33.49 & 31.95 & 32.19 \\ \hline
  $J=30$, unbalanced & Low   & .20,.20 & 0.01, 0.01 & 4.79  & 4.44  & 4.59  & 4.39 \\
          &       &       & 0.20, 0.05 & 9.12  & 9.04  & 9.00  & 8.87 \\
          &       &       & 0.20, 0.20 & 9.12  & 9.03  & 9.00  & 8.88 \\
          &       &       & 0.60, 0.01 & 19.35 & 19.64 & 19.30 & 19.15 \\
          &       & .30,.10 & 0.01, 0.01 & 4.69  & 4.65  & 5.10  & 4.70 \\
          &       &       & 0.20, 0.05 & 9.04  & 9.21  & 9.28  & 9.16 \\
          &       &       & 0.20, 0.20 & 9.05  & 9.20  & 9.28  & 9.16 \\
          &       &       & 0.60, 0.01 & 19.28 & 19.86 & 19.46 & 19.47 \\
          & High  & .20,.20 & 0.01, 0.01 & 4.89  & 4.91  & 5.55  & 4.99 \\
          &       &       & 0.20, 0.05 & 9.49  & 9.73  & 9.74  & 9.57 \\
          &       &       & 0.20, 0.20 & 9.50  & 9.72  & 9.74  & 9.59 \\
          &       &       & 0.60, 0.01 & 19.74 & 20.78 & 20.11 & 19.79 \\
          &       & .30,.10 & 0.01, 0.01 & 4.93  & 5.37  & 6.27  & 5.44 \\
          &       &       & 0.20, 0.05 & 9.42  & 10.08 & 10.11 & 9.83 \\
          &       &       & 0.20, 0.20 & 9.43  & 10.06 & 10.15 & 9.87 \\
          &       &       & 0.60, 0.01 & 19.61 & 21.34 & 20.46 & 20.12 \\ \hline \hline
    \end{tabular}%
  \zlabel{rmsey1mar2}%
\end{table}%


%rmse

\begin{table}[htbp]
  \centering
  \caption{RMSE for treatment estimate on $Y_1$ after each of the MI methods under comparison, for scenarios corresponding to missing data mechanisms associated with both individual and cluster-level covariate}
   \begin{tabular}{llllrrrr} \hline\hline
    Design & $\eta$   & Prob. nonresponse & ICC   & CCA & SMI   & FMI   & MMI \\ \hline
  $J=50$, $n_j=10$   & Low   & .20,.20 & 0.01, 0.01 & 4.76  & 4.27  & 4.37  & 4.33 \\
          &       &       & 0.20, 0.05 & 7.07  & 7.11  & 7.08  & 7.16 \\
          &       &       & 0.20, 0.20 & 7.07  & 7.12  & 7.08  & 7.16 \\
          &       &       & 0.60, 0.01 & 14.20 & 14.81 & 14.52 & 14.65 \\
          &       & .30,.10 & 0.01, 0.01 & 4.68  & 4.67  & 5.08  & 4.71 \\
          &       &       & 0.20, 0.05 & 7.07  & 7.36  & 7.48  & 7.35 \\
          &       &       & 0.20, 0.20 & 7.07  & 7.36  & 7.49  & 7.37 \\
          &       &       & 0.60, 0.01 & 14.20 & 15.08 & 14.67 & 14.74 \\
          & High  & .20,.20 & 0.01, 0.01 & 4.92  & 4.87  & 5.26  & 4.88 \\
          &       &       & 0.20, 0.05 & 7.14  & 7.65  & 7.54  & 7.47 \\
          &       &       & 0.20, 0.20 & 7.14  & 7.65  & 7.55  & 7.49 \\
          &       &       & 0.60, 0.01 & 14.25 & 15.67 & 14.58 & 14.74 \\
          &       & .30,.10 & 0.01, 0.01 & 4.88  & 5.22  & 5.70  & 5.30 \\
          &       &       & 0.20, 0.05 & 7.10  & 7.96  & 8.02  & 7.91 \\
          &       &       & 0.20, 0.20 & 7.11  & 7.96  & 8.04  & 7.96 \\
          &       &       & 0.60, 0.01 & 14.07 & 16.05 & 15.13 & 15.14 \\ \hline
  $J=50$, $n_j=10$
      & Low   & .20,.20 & 0.01, 0.01 & 5.32  & 5.06  & 5.08  & 5.00 \\
          &       &       & 0.20, 0.05 & 12.54 & 13.47 & 13.37 & 13.31 \\
          &       &       & 0.20, 0.20 & 12.56 & 13.47 & 13.37 & 13.31 \\
          &       &       & 0.60, 0.01 & 30.15 & 31.62 & 31.33 & 31.26 \\
          &       & .30,.10 & 0.01, 0.01 & 5.33  & 5.46  & 5.47  & 5.37 \\
          &       &       & 0.20, 0.05 & 12.62 & 13.77 & 13.54 & 13.45 \\
          &       &       & 0.20, 0.20 & 12.60 & 13.76 & 13.54 & 13.45 \\
          &       &       & 0.60, 0.01 & 30.24 & 31.99 & 31.42 & 31.33 \\
          & High  & .20,.20 & 0.01, 0.01 & 6.14  & 5.78  & 6.06  & 5.78 \\
          &       &       & 0.20, 0.05 & 12.71 & 14.13 & 14.05 & 13.88 \\
          &       &       & 0.20, 0.20 & 12.74 & 14.13 & 13.99 & 13.89 \\
          &       &       & 0.60, 0.01 & 29.71 & 32.58 & 32.46 & 31.71 \\
          &       & .30,.10 & 0.01, 0.01 & 6.02  & 6.03  & 6.57  & 6.03 \\
          &       &       & 0.20, 0.05 & 12.48 & 14.18 & 13.92 & 13.98 \\
          &       &       & 0.20, 0.20 & 12.50 & 14.19 & 14.65 & 13.97 \\
          &       &       & 0.60, 0.01 & 29.53 & 32.70 & 31.75 & 31.96 \\ \hline
  $J=30$, unbalanced   & Low   & .20,.20 & 0.01, 0.01 & 4.64  & 4.32  & 4.51  & 4.35 \\
          &       &       & 0.20, 0.05 & 8.51  & 8.92  & 8.88  & 8.87 \\
          &       &       & 0.20, 0.20 & 8.52  & 8.94  & 8.88  & 8.89 \\
          &       &       & 0.60, 0.01 & 18.55 & 19.53 & 19.16 & 19.16 \\
          &       & .30,.10 & 0.01, 0.01 & 4.70  & 4.62  & 5.00  & 4.63 \\
          &       &       & 0.20, 0.05 & 8.60  & 9.19  & 9.21  & 9.05 \\
          &       &       & 0.20, 0.20 & 8.60  & 9.19  & 9.21  & 9.05 \\
          &       &       & 0.60, 0.01 & 18.62 & 19.88 & 19.39 & 19.32 \\
          & High  & .20,.20 & 0.01, 0.01 & 4.90  & 4.94  & 5.43  & 4.93 \\
          &       &       & 0.20, 0.05 & 8.48  & 9.58  & 9.61  & 9.35 \\
          &       &       & 0.20, 0.20 & 8.51  & 9.59  & 9.64  & 9.35 \\
          &       &       & 0.60, 0.01 & 18.62 & 19.88 & 19.39 & 19.32 \\
          &       & .30,.10 & 0.01, 0.01 & 4.92  & 5.45  & 5.88  & 5.40 \\
          &       &       & 0.20, 0.05 & 8.52  & 10.03 & 9.73  & 9.67 \\
          &       &       & 0.20, 0.20 & 8.54  & 10.03 & 9.75  & 9.71 \\
          &       &       & 0.60, 0.01 & 18.41 & 21.20 & 19.87 & 19.75 \\ \hline\hline
    \end{tabular}%
  \zlabel{rmsey1mar3}%
\end{table}%


\begin{table}[htbp]
  \centering
  \caption{RMSE for treatment estimate on $Y_1$ after each of the MI methods under comparison, for scenarios corresponding to missing data mechanisms differential by treatment arm.}
   \begin{tabular}{llllrrrr} \hline\hline
    Design & $\eta$   & Prob. nonresponse & ICC   & CCA & SMI   & FMI   & MMI \\ \hline
  $J=50$, $n_j=10$    & Low   & .20,.20 & 0.01, 0.01 & 6.86  & 4.37  & 4.63  & 4.39 \\
          &       &       & 0.20, 0.05 & 9.69  & 7.14  & 7.25  & 7.16 \\
          &       &       & 0.20, 0.20 & 9.72  & 7.14  & 7.25  & 7.16 \\
          &       &       & 0.60, 0.01 & 16.17 & 14.77 & 14.63 & 14.64 \\
          &       & .30,.10 & 0.01, 0.01 & 6.64  & 4.74  & 4.96  & 4.71 \\
          &       &       & 0.20, 0.05 & 9.48  & 7.47  & 7.49  & 7.45 \\
          &       &       & 0.20, 0.20 & 9.49  & 7.47  & 7.49  & 7.48 \\
          &       &       & 0.60, 0.01 & 16.06 & 15.11 & 14.77 & 14.76 \\
          & High  & .20,.20 & 0.01, 0.01 & 7.15  & 4.32  & 4.46  & 4.30 \\
          &       &       & 0.20, 0.05 & 10.12 & 7.24  & 7.15  & 7.09 \\
          &       &       & 0.20, 0.20 & 10.17 & 7.24  & 7.15  & 7.10 \\
          &       &       & 0.60, 0.01 & 16.46 & 15.02 & 14.60 & 14.60 \\
          &       & .30,.10 & 0.01, 0.01 & 7.36  & 4.42  & 4.65  & 4.46 \\
          &       &       & 0.20, 0.05 & 10.44 & 7.32  & 7.25  & 7.26 \\
          &       &       & 0.20, 0.20 & 10.51 & 7.33  & 7.26  & 7.27 \\
          &       &       & 0.60, 0.01 & 16.90 & 15.16 & 14.60 & 14.65 \\ \hline
  $J=10$, $n_j=50$     & Low   & .20,.20 & 0.01, 0.01 & 7.40  & 5.20  & 5.20  & 5.16 \\
          &       &       & 0.20, 0.05 & 14.35 & 13.70 & 13.56 & 13.50 \\
          &       &       & 0.20, 0.20 & 14.41 & 13.69 & 13.56 & 13.50 \\
          &       &       & 0.60, 0.01 & 31.34 & 31.87 & 31.53 & 31.45 \\
          &       & .30,.10 & 0.01, 0.01 & 7.29  & 5.37  & 5.45  & 5.32 \\
          &       &       & 0.20, 0.05 & 14.11 & 13.71 & 13.65 & 13.54 \\
          &       &       & 0.20, 0.20 & 14.16 & 13.71 & 13.65 & 13.54 \\
          &       &       & 0.60, 0.01 & 31.00 & 31.84 & 31.55 & 31.46 \\
          & High  & .20,.20 & 0.01, 0.01 & 7.77  & 5.07  & 5.10  & 5.05 \\
          &       &       & 0.20, 0.05 & 14.57 & 13.62 & 13.43 & 13.42 \\
          &       &       & 0.20, 0.20 & 14.61 & 13.62 & 13.42 & 13.44 \\
          &       &       & 0.60, 0.01 & 31.25 & 31.87 & 31.39 & 31.37 \\
          &       & .30,.10 & 0.01, 0.01 & 8.19  & 5.32  & 8.96  & 5.29 \\
          &       &       & 0.20, 0.05 & 14.86 & 13.83 & 13.61 & 13.68 \\
          &       &       & 0.20, 0.20 & 14.93 & 13.82 & 13.67 & 13.67 \\
          &       &       & 0.60, 0.01 & 31.36 & 32.13 & 31.51 & 31.77 \\ \hline
 $J=30$, unbalanced     & Low   & .20,.20 & 0.01, 0.01 & 6.59  & 4.41  & 4.55  & 4.45 \\
          &       &       & 0.20, 0.05 & 10.49 & 8.95  & 8.88  & 8.86 \\
          &       &       & 0.20, 0.20 & 10.54 & 8.95  & 8.87  & 8.87 \\
          &       &       & 0.60, 0.01 & 19.87 & 19.46 & 19.15 & 19.13 \\
          &       & .30,.10 & 0.01, 0.01 & 6.54  & 4.77  & 5.03  & 4.82 \\
          &       &       & 0.20, 0.05 & 10.47 & 9.27  & 9.19  & 9.11 \\
          &       &       & 0.20, 0.20 & 10.50 & 9.27  & 9.20  & 9.13 \\
          &       &       & 0.60, 0.01 & 19.84 & 19.87 & 19.40 & 19.23 \\
          & High  & .20,.20 & 0.01, 0.01 & 6.92  & 4.36  & 4.48  & 4.39 \\
          &       &       & 0.20, 0.05 & 10.86 & 8.95  & 8.84  & 8.89 \\
          &       &       & 0.20, 0.20 & 10.93 & 8.95  & 8.84  & 8.89 \\
          &       &       & 0.60, 0.01 & 20.01 & 19.55 & 19.17 & 19.15 \\
          &       & .30,.10 & 0.01, 0.01 & 7.24  & 4.59  & 4.95  & 4.60 \\
          &       &       & 0.20, 0.05 & 11.25 & 9.08  & 9.18  & 9.03 \\
          &       &       & 0.20, 0.20 & 11.31 & 9.08  & 9.17  & 9.04 \\
          &       &       & 0.60, 0.01 & 20.39 & 19.66 & 19.45 & 19.34 \\ \hline\hline
    \end{tabular}%
  \zlabel{rmsey1mar4}%
\end{table}%


\clearpage
\subsubsection*{Results for $Y_2$}


\begin{table}[htbp]
  \centering
  \caption{Percentage bias for treatment effect on $Y_2$ for scenarios corresponding to missing mechanism associated with individual level covariate}\zlabel{biasy2mar1}%
  \footnotesize{
 \begin{tabular}{llllrrrr} \hline\hline
    Design & $\eta$   & Prob. nonresponse & ICC   & CCA & SMI   & FMI   & MMI \\ \hline
  $J=50$, $n_j=10$ & Low   & .20,.20 & 0.01, 0.01 & -1.62 & -1.46 & -1.45 & -1.55 \\
          &       &       & 0.20, 0.05 & -1.75 & -1.57 & -1.60 & -1.69 \\
          &       &       & 0.20, 0.20 & -1.98 & -1.86 & -1.92 & -2.05 \\
          &       &       & 0.60, 0.01 & -1.61 & -1.42 & -1.45 & -1.53 \\
          &       & .30,.10 & 0.01, 0.01 & -1.49 & -1.60 & -1.41 & -1.60 \\
          &       &       & 0.20, 0.05 & -1.58 & -1.73 & -1.56 & -1.71 \\
          &       &       & 0.20, 0.20 & -1.80 & -2.02 & -1.88 & -2.00 \\
          &       &       & 0.60, 0.01 & -1.47 & -1.57 & -1.41 & -1.61 \\
          & High  & .20,.20 & 0.01, 0.01 & -0.69 & -1.84 & -2.23 & -1.82 \\
          &       &       & 0.20, 0.05 & -0.86 & -2.05 & -2.38 & -2.02 \\
          &       &       & 0.20, 0.20 & -1.03 & -2.48 & -2.69 & -2.34 \\
          &       &       & 0.60, 0.01 & -0.69 & -1.85 & -2.22 & -1.81 \\
          &       & .30,.10 & 0.01, 0.01 & -0.49 & -1.72 & -1.43 & -1.46 \\
          &       &       & 0.20, 0.05 & -0.68 & -1.82 & -1.58 & -1.57 \\
          &       &       & 0.20, 0.20 & -0.97 & -2.06 & -1.90 & -1.91 \\
          &       &       & 0.60, 0.01 & -0.44 & -1.68 & -1.43 & -1.44 \\  \hline
  $J=10$, $n_j=50$
    & Low   & .20,.20 & 0.01, 0.01 & -0.74 & -0.01 & -0.25 & -0.26 \\
          &       &       & 0.20, 0.05 & -1.51 & -0.71 & -0.97 & -0.98 \\
          &       &       & 0.20, 0.20 & -3.03 & -2.19 & -2.47 & -2.48 \\
          &       &       & 0.60, 0.01 & -0.75 & 0.00  & -0.26 & -0.25 \\
          &       & .30,.10 & 0.01, 0.01 & -1.33 & -0.42 & -0.43 & -0.37 \\
          &       &       & 0.20, 0.05 & -2.05 & -1.13 & -1.14 & -1.09 \\
          &       &       & 0.20, 0.20 & -3.52 & -2.63 & -2.64 & -2.60 \\
          &       &       & 0.60, 0.01 & -1.59 & -1.27 & -1.28 & -1.19 \\
          & High  & .20,.20 & 0.01, 0.01 & -0.59 & -0.83 & -0.77 & -0.98 \\
          &       &       & 0.20, 0.05 & -1.28 & -1.50 & -1.48 & -1.68 \\
          &       &       & 0.20, 0.20 & -2.79 & -2.97 & -2.99 & -3.16 \\
          &       &       & 0.60, 0.01 & -0.57 & -0.80 & -0.75 & -0.97 \\
          &       & .30,.10 & 0.01, 0.01 & -0.54 & -0.22 & -0.28 & -0.17 \\
          &       &       & 0.20, 0.05 & -1.29 & -0.94 & -0.99 & -0.88 \\
          &       &       & 0.20, 0.20 & -2.82 & -2.48 & -2.49 & -2.37 \\
          &       &       & 0.60, 0.01 & -0.55 & -0.21 & -0.27 & -0.16 \\  \hline
  $J=30$, unbalanced
   & Low   & .20,.20 & 0.01, 0.01 & -0.43 & 0.38  & 0.20  & 0.37 \\
          &       &       & 0.20, 0.05 & -1.24 & -0.37 & -0.57 & -0.42 \\
          &       &       & 0.20, 0.20 & -1.24 & -0.37 & -0.57 & -0.42 \\
          &       &       & 0.60, 0.01 & -0.46 & 0.39  & 0.16  & 0.32 \\
          &       & .30,.10 & 0.01, 0.01 & 0.03  & -0.01 & 0.03  & -0.03 \\
          &       &       & 0.20, 0.05 & -0.60 & -0.69 & -0.70 & -0.77 \\
          &       &       & 0.20, 0.20 & -2.13 & -2.25 & -2.21 & -2.31 \\
          &       &       & 0.60, 0.01 & 0.00  & 0.00  & -0.03 & -0.08 \\
          & High  & .20,.20 & 0.01, 0.01 & -1.03 & -0.21 & 0.02  & -0.14 \\
          &       &       & 0.20, 0.05 & -1.65 & -0.95 & -0.65 & -0.89 \\
          &       &       & 0.20, 0.20 & -3.12 & -2.61 & -2.03 & -2.23 \\
          &       &       & 0.60, 0.01 & -1.01 & -0.21 & -0.02 & -0.20 \\
          &       & .30,.10 & 0.01, 0.01 & -0.05 & 0.28  & 0.58  & 0.20 \\
          &       &       & 0.20, 0.05 & -0.68 & -0.44 & -0.17 & -0.57 \\
          &       &       & 0.20, 0.20 & -2.17 & -2.05 & -1.72 & -2.06 \\
          &       &       & 0.60, 0.01 & -0.01 & 0.28  & 0.53  & 0.17 \\ \hline\hline
    \end{tabular}%
    }
 \end{table}%

\begin{table}[htbp]
  \centering
  \caption{Percentage bias for treatment effect on $Y_2$ for scenarios corresponding to missing mechanism depending on cluster-level covariate}\zlabel{biasy2mar2}%

 \begin{tabular}{llllrrrr} \hline\hline
    Design & $\eta$   & Prob. nonresponse & ICC   & CCA & SMI   & FMI   & MMI \\ \hline
  $J=50$, $n_j=10$
     & Low   & .20,.20 & 0.01, 0.01 & -1.53 & -1.88 & -1.44 & -1.70 \\
          &       &       & 0.20, 0.05 & -1.79 & -2.13 & -1.65 & -1.93 \\
          &       &       & 0.20, 0.20 & -2.29 & -2.66 & -2.11 & -2.39 \\
          &       &       & 0.60, 0.01 & -1.06 & -0.51 & -0.65 & -0.63 \\
          &       & .30,.10 & 0.01, 0.01 & -0.49 & -0.95 & -1.00 & -0.90 \\
          &       &       & 0.20, 0.05 & -0.86 & -1.18 & -1.21 & -1.11 \\
          &       &       & 0.20, 0.20 & -1.38 & -1.68 & -1.66 & -1.55 \\
          &       &       & 0.60, 0.01 & -0.47 & -0.95 & -0.99 & -0.88 \\
          & High  & .20,.20 & 0.01, 0.01 & -1.12 & -1.56 & -1.34 & -1.59 \\
          &       &       & 0.20, 0.05 & -1.43 & -1.80 & -1.59 & -1.81 \\
          &       &       & 0.20, 0.20 & -1.75 & -2.28 & -2.17 & -2.08 \\
          &       &       & 0.60, 0.01 & -1.13 & -1.60 & -1.54 & -1.52 \\
          &       & .30,.10 & 0.01, 0.01 & -0.83 & -0.98 & -1.14 & -1.16 \\
          &       &       & 0.20, 0.05 & -1.17 & -1.21 & -1.41 & -1.35 \\
          &       &       & 0.20, 0.20 & -0.86 & -0.97 & -1.14 & -1.13 \\
          &       &       & 0.60, 0.01 & -0.87 & -0.95 & -1.20 & -1.11 \\ \hline
  $J=10$, $n_j=50$     & Low   & .20,.20 & 0.01, 0.01 & 0.11  & 0.12  & -0.06 & -0.05 \\
          &       &       & 0.20, 0.05 & -0.53 & -0.44 & -0.60 & -0.66 \\
          &       &       & 0.20, 0.20 & -1.80 & -1.63 & -1.72 & -1.97 \\
          &       &       & 0.60, 0.01 & 0.19  & 0.15  & -0.06 & -0.06 \\
          &       & .30,.10 & 0.01, 0.01 & 0.01  & -0.30 & -0.39 & -0.43 \\
          &       &       & 0.20, 0.05 & -0.57 & -0.85 & -0.92 & -1.03 \\
          &       &       & 0.20, 0.20 & -1.81 & -2.03 & -2.05 & -2.29 \\
          &       &       & 0.60, 0.01 & 0.07  & -0.28 & -0.39 & -0.41 \\
          & High  & .20,.20 & 0.01, 0.01 & 0.21  & -0.30 & -0.49 & -0.34 \\
          &       &       & 0.20, 0.05 & -0.34 & -0.75 & -2.32 & -0.96 \\
          &       &       & 0.20, 0.20 & -1.69 & -1.77 & -2.39 & -2.04 \\
          &       &       & 0.60, 0.01 & 0.22  & -0.21 & 0.07  & -0.28 \\
          &       & .30,.10 & 0.01, 0.01 & 0.47  & -0.21 & -0.54 & -0.18 \\
          &       &       & 0.20, 0.05 & -0.12 & -0.71 & -1.33 & -0.62 \\
          &       &       & 0.20, 0.20 & -0.91 & -1.78 & -2.99 & -1.58 \\
          &       &       & 0.60, 0.01 & 0.40  & -0.16 & -1.11 & -0.18 \\\hline
 $J=30$, unbalanced  & Low   & .20,.20 & 0.01, 0.01 & -1.35 & -0.46 & -0.32 & -0.42 \\
          &       &       & 0.20, 0.05 & -1.89 & -0.95 & -0.85 & -0.88 \\
          &       &       & 0.20, 0.20 & -3.18 & -2.02 & -2.10 & -1.95 \\
          &       &       & 0.60, 0.01 & -1.33 & -0.50 & -0.36 & -0.42 \\
          &       & .30,.10 & 0.01, 0.01 & -0.91 & -0.26 & -0.34 & -0.38 \\
          &       &       & 0.20, 0.05 & -1.33 & -0.78 & -0.89 & -0.94 \\
          &       &       & 0.20, 0.20 & -2.54 & -1.84 & -2.06 & -2.12 \\
          &       &       & 0.60, 0.01 & -0.82 & -0.31 & -0.39 & -0.40 \\
          & High  & .20,.20 & 0.01, 0.01 & -1.44 & -0.81 & -0.75 & -0.83 \\
          &       &       & 0.20, 0.05 & -1.94 & -1.26 & -1.38 & -1.32 \\
          &       &       & 0.20, 0.20 & -3.11 & -2.26 & -2.57 & -2.17 \\
          &       &       & 0.60, 0.01 & -1.48 & -0.91 & -0.77 & -0.88 \\
          &       & .30,.10 & 0.01, 0.01 & -1.09 & -0.45 & -0.67 & -0.65 \\
          &       &       & 0.20, 0.05 & -1.62 & -0.91 & -1.20 & -1.13 \\
          &       &       & 0.20, 0.20 & -3.23 & -1.98 & -2.45 & -2.36 \\
          &       &       & 0.60, 0.01 & -1.06 & -0.51 & -0.65 & -0.63 \\ \hline\hline
    \end{tabular}%
\end{table}%


%%%mar3
\begin{table}[htbp]
  \centering
  \caption{Percentage bias for treatment effect on $Y_2$ for scenarios corresponding to missing mechanism depending on both individual and cluster-level covariates} \zlabel{biasy2mar3}%
 \begin{tabular}{llllrrrr} \hline\hline
    Design & $\eta$   & Prob. nonresponse & ICC   & CCA & SMI   & FMI   & MMI \\ \hline
  $J=50$, $n_j=10$
     & Low   & .20,.20 & 0.01, 0.01 & -1.59 & -2.67 & -2.15 & -2.29 \\
          &       &       & 0.20, 0.05 & -1.84 & -2.93 & -2.37 & -2.54 \\
          &       &       & 0.20, 0.20 & -2.29 & -3.48 & -2.82 & -3.00 \\
          &       &       & 0.60, 0.01 & -1.58 & -2.68 & -2.17 & -2.29 \\
          &       & .30,.10 & 0.01, 0.01 & -0.66 & -1.71 & -1.66 & -1.59 \\
          &       &       & 0.20, 0.05 & -1.12 & -1.95 & -1.86 & -1.83 \\
          &       &       & 0.20, 0.20 & -1.61 & -2.46 & -2.31 & -2.30 \\
          &       &       & 0.60, 0.01 & -0.72 & -1.70 & -1.64 & -1.57 \\
          & High  & .20,.20 & 0.01, 0.01 & -0.35 & -2.40 & -2.31 & -2.49 \\
          &       &       & 0.20, 0.05 & -0.65 & -2.72 & -2.47 & -2.84 \\
          &       &       & 0.20, 0.20 & -1.17 & -3.35 & -2.82 & -3.54 \\
          &       &       & 0.60, 0.01 & -0.31 & -2.43 & -2.35 & -2.49 \\
          &       & .30,.10 & 0.01, 0.01 & -0.22 & -2.29 & -2.57 & -2.47 \\
          &       &       & 0.20, 0.05 & -0.54 & -2.49 & -2.81 & -2.68 \\
          &       &       & 0.20, 0.20 & -1.04 & -2.92 & -3.29 & -3.20 \\
          &       &       & 0.60, 0.01 & -0.23 & -2.30 & -2.61 & -2.44 \\ \hline
  $J=10$, $n_j=50$
         & Low   & .20,.20 & 0.01, 0.01 & -0.21 & 0.06  & -0.01 & -0.03 \\
          &       &       & 0.20, 0.05 & -0.87 & -0.49 & -0.55 & -0.63 \\
          &       &       & 0.20, 0.20 & -2.14 & -1.67 & -1.67 & -1.92 \\
          &       &       & 0.60, 0.01 & -0.24 & 0.09  & -0.01 & 0.02 \\
          &       & .30,.10 & 0.01, 0.01 & -0.39 & -0.25 & -0.35 & -0.48 \\
          &       &       & 0.20, 0.05 & -1.04 & -0.81 & -0.88 & -1.06 \\
          &       &       & 0.20, 0.20 & -2.47 & -2.00 & -2.01 & -2.28 \\
          &       &       & 0.60, 0.01 & -0.46 & -0.26 & -0.35 & -0.43 \\
          & High  & .20,.20 & 0.01, 0.01 & -0.48 & -0.16 & -1.23 & -0.42 \\
          &       &       & 0.20, 0.05 & -1.14 & -0.56 & -1.69 & -0.96 \\
          &       &       & 0.20, 0.20 & -2.22 & -1.49 & -2.81 & -2.03 \\
          &       &       & 0.60, 0.01 & -0.65 & -0.10 & -0.67 & -0.52 \\
          &       & .30,.10 & 0.01, 0.01 & -0.12 & -0.07 & -0.42 & -0.52 \\
          &       &       & 0.20, 0.05 & -1.02 & -0.50 & -0.95 & -1.01 \\
          &       &       & 0.20, 0.20 & -2.33 & -1.41 & -2.02 & -2.20 \\
          &       &       & 0.60, 0.01 & -0.39 & -0.07 & -0.44 & -0.45 \\ \hline
 $J=30$, unbalanced
    & Low   & .20,.20 & 0.01, 0.01 & -0.96 & -0.16 & 0.37  & -0.06 \\
          &       &       & 0.20, 0.05 & -1.45 & -0.70 & -0.21 & -0.53 \\
          &       &       & 0.20, 0.20 & -2.87 & -1.83 & -1.45 & -1.59 \\
          &       &       & 0.60, 0.01 & -0.92 & -0.18 & 0.33  & -0.05 \\
          &       & .30,.10 & 0.01, 0.01 & -0.85 & -0.15 & -0.18 & -0.08 \\
          &       &       & 0.20, 0.05 & -1.27 & -0.74 & -0.79 & -0.67 \\
          &       &       & 0.20, 0.20 & -2.75 & -1.88 & -1.96 & -1.84 \\
          &       &       & 0.60, 0.01 & -0.91 & -0.19 & -0.25 & -0.07 \\
          & High  & .20,.20 & 0.01, 0.01 & -0.97 & -0.39 & -1.04 & -0.58 \\
          &       &       & 0.20, 0.05 & -1.51 & -0.92 & -1.66 & -1.13 \\
          &       &       & 0.20, 0.20 & -2.82 & -2.17 & -3.00 & -2.20 \\
          &       &       & 0.60, 0.01 & -0.91 & -0.19 & -0.25 & -0.07 \\
          &       & .30,.10 & 0.01, 0.01 & -0.09 & -0.39 & -0.06 & -0.39 \\
          &       &       & 0.20, 0.05 & -0.43 & -0.95 & -0.66 & -1.03 \\
          &       &       & 0.20, 0.20 & -1.67 & -2.14 & -1.98 & -2.26 \\
          &       &       & 0.60, 0.01 & -0.18 & -0.50 & -0.06 & -0.43 \\ \hline\hline
    \end{tabular}%
\end{table}%

\begin{table}[htbp]
  \centering
  \caption{Percentage bias for treatment effect on $Y_2$ for scenarios corresponding to missing mechanism differential by treatment}\zlabel{biasy2mar4}%
 \begin{tabular}{llllrrrr} \hline\hline
    Design & $\eta$   & Prob. nonresponse & ICC   & CCA & SMI   & FMI   & MMI \\ \hline
  $J=50$, $n_j=10$
           & Low   & .20,.20 & 0.01, 0.01 & -26.5 & -2.6  & -1.5  & -2.3 \\
          &       &       & 0.20, 0.05 & -29.9 & -2.9  & -1.8  & -2.5 \\
          &       &       & 0.20, 0.20 & -35.8 & -3.5  & -2.5  & -3.0 \\
          &       &       & 0.60, 0.01 & -26.6 & -2.7  & -1.4  & -2.3 \\
          &       & .30,.10 & 0.01, 0.01 & -24.4 & -1.7  & -1.1  & -1.8 \\
          &       &       & 0.20, 0.05 & -27.8 & -1.9  & -1.4  & -2.0 \\
          &       &       & 0.20, 0.20 & -33.4 & -2.4  & -1.9  & -2.5 \\
          &       &       & 0.60, 0.01 & -24.6 & -1.7  & -1.1  & -1.8 \\
          & High  & .20,.20 & 0.01, 0.01 & -30.5 & -2.1  & -1.6  & -2.7 \\
          &       &       & 0.20, 0.05 & -34.6 & -2.4  & -2.0  & -2.9 \\
          &       &       & 0.20, 0.20 & -41.4 & -3.0  & -3.0  & -3.4 \\
          &       &       & 0.60, 0.01 & -30.7 & -2.1  & -1.6  & -2.6 \\
          &       & .30,.10 & 0.01, 0.01 & -31.6 & -2.2  & -1.6  & -2.9 \\
          &       &       & 0.20, 0.05 & -35.9 & -2.5  & -2.0  & -3.2 \\
          &       &       & 0.20, 0.20 & -43.4 & -3.1  & -2.9  & -3.7 \\
          &       &       & 0.60, 0.01 & -31.8 & -2.2  & -1.5  & -2.9 \\\hline
  $J=10$, $n_j=50$     & Low   & .20,.20 & 0.01, 0.01 & -27.1 & -0.6  & -0.5  & -0.6 \\
          &       &       & 0.20, 0.05 & -30.6 & -1.2  & -1.0  & -1.2 \\
          &       &       & 0.20, 0.20 & -34.6 & -2.6  & -2.2  & -2.4 \\
          &       &       & 0.60, 0.01 & -27.4 & -0.7  & -0.5  & -0.7 \\
          &       & .30,.10 & 0.01, 0.01 & -27.0 & -0.6  & -0.5  & -0.4 \\
          &       &       & 0.20, 0.05 & -30.2 & -1.2  & -1.0  & -0.9 \\
          &       &       & 0.20, 0.20 & -34.1 & -2.6  & -2.2  & -2.1 \\
          &       &       & 0.60, 0.01 & -27.3 & -0.6  & -0.5  & -0.4 \\
          & High  & .20,.20 & 0.01, 0.01 & -31.4 & -0.6  & -0.6  & -0.4 \\
          &       &       & 0.20, 0.05 & -35.3 & -1.3  & -1.1  & -0.9 \\
          &       &       & 0.20, 0.20 & -40.0 & -2.6  & -2.3  & -2.1 \\
          &       &       & 0.60, 0.01 & -31.7 & -0.7  & -0.6  & -0.4 \\
          &       & .30,.10 & 0.01, 0.01 & -33.8 & -0.6  & -0.6  & -0.6 \\
          &       &       & 0.20, 0.05 & -37.9 & -1.2  & -1.2  & -1.2 \\
          &       &       & 0.20, 0.20 & -43.3 & -2.5  & -2.4  & -2.3 \\
          &       &       & 0.60, 0.01 & -34.1 & -0.6  & -0.6  & -0.6 \\ \hline
 $J=30$, unbalanced     & Low   & .20,.20 & 0.01, 0.01 & -26.1 & -0.2  & -0.1  & -0.5 \\
          &       &       & 0.20, 0.05 & -29.7 & -0.7  & -0.8  & -1.2 \\
          &       &       & 0.20, 0.20 & -35.6 & -1.9  & -2.2  & -2.5 \\
          &       &       & 0.60, 0.01 & -26.3 & -0.2  & -0.2  & -0.6 \\
          &       & .30,.10 & 0.01, 0.01 & -25.3 & 0.0   & 0.2   & 0.0 \\
          &       &       & 0.20, 0.05 & -28.7 & -0.6  & -0.4  & -0.6 \\
          &       &       & 0.20, 0.20 & -34.4 & -1.9  & -1.6  & -1.8 \\
          &       &       & 0.60, 0.01 & -25.4 & -0.1  & 0.2   & 0.0 \\
          & High  & .20,.20 & 0.01, 0.01 & -30.2 & -0.4  & -0.6  & -0.5 \\
          &       &       & 0.20, 0.05 & -34.6 & -0.9  & -1.3  & -1.0 \\
          &       &       & 0.20, 0.20 & -41.7 & -2.2  & -2.8  & -2.4 \\
          &       &       & 0.60, 0.01 & -30.5 & -0.4  & -0.6  & -0.5 \\
          &       & .30,.10 & 0.01, 0.01 & -31.7 & -0.3  & -0.2  & -0.6 \\
          &       &       & 0.20, 0.05 & -36.3 & -0.8  & -0.9  & -1.1 \\
          &       &       & 0.20, 0.20 & -43.8 & -2.1  & -2.4  & -2.4 \\
          &       &       & 0.60, 0.01 & -32.0 & -0.3  & -0.3  & -0.5 \\ \hline\hline
    \end{tabular}%
\end{table}%


\begin{table}[htbp]
\centering
  \caption{Coverage rate  and average width (AW) of the 95\% CI for treatment effect on $Y_2$ after each of the MI strategies, when the missing mechanism depends only on individual level covariate} \zlabel{covawy2mar1} \begin{tabular}{llllrrrrrrrr}\hline\hline
   Design & $\eta$   & Prob. Miss & ICC     &\multicolumn{2}{c}{CCA} & \multicolumn{2}{c}{SMI}   &\multicolumn{2}{c}{FMI}   &\multicolumn{2}{c}{ MMI} \\ \hline
&&&&CR & AW& CR & AW&CR & AW&CR & AW\\\hline
    $J=50$,    & Low   & .20,.20 & 0.01, 0.01 & 94.4  & 9.4   & 94.8  & 8.5   & 97.3  & 10.1  & 95.8  & 8.7 \\
  $n_j=10$&       &       & 0.20, 0.05 & 94.0  & 10.3  & 94.1  & 9.2   & 96.5  & 11.0  & 94.5  & 9.5 \\
          &       &       & 0.20, 0.20 & 93.8  & 14.3  & 90.4  & 12.1  & 95.5  & 14.8  & 93.0  & 13.5 \\
          &       &       & 0.60, 0.01 & 94.7  & 9.4   & 95.1  & 8.6   & 97.2  & 10.0  & 95.8  & 8.7 \\
          &       & .30,.10 & 0.01, 0.01 & 95.5  & 9.5   & 95.2  & 8.0   & 96.7  & 8.8   & 95.7  & 8.1 \\
          &       &       & 0.20, 0.05 & 94.8  & 10.4  & 93.4  & 8.9   & 95.9  & 9.8   & 94.1  & 9.0 \\
          &       &       & 0.20, 0.20 & 93.6  & 14.3  & 91.8  & 12.4  & 94.5  & 13.9  & 93.8  & 13.3 \\
          &       &       & 0.60, 0.01 & 95.7  & 9.5   & 95.6  & 8.1   & 96.5  & 8.7   & 95.6  & 8.1 \\
          & High  & .20,.20 & 0.01, 0.01 & 96.2  & 9.4   & 94.7  & 9.3   & 96.9  & 11.3  & 94.3  & 9.4 \\
          &       &       & 0.20, 0.05 & 95.6  & 10.3  & 92.2  & 9.8   & 96.3  & 12.2  & 93.5  & 10.1 \\
          &       &       & 0.20, 0.20 & 93.9  & 14.3  & 89.5  & 12.4  & 95.6  & 15.7  & 92.8  & 13.9 \\
          &       &       & 0.60, 0.01 & 96.2  & 9.4   & 94.8  & 9.3   & 96.7  & 11.2  & 94.0  & 9.4 \\
          &       & .30,.10 & 0.01, 0.01 & 95.4  & 9.4   & 94.7  & 8.5   & 97.3  & 9.8   & 94.7  & 8.7 \\
          &       &       & 0.20, 0.05 & 94.1  & 10.3  & 93.2  & 9.2   & 97.1  & 10.7  & 94.2  & 9.5 \\
          &       &       & 0.20, 0.20 & 93.3  & 14.3  & 90.7  & 12.4  & 95.3  & 14.6  & 93.3  & 13.6 \\
          &       &       & 0.60, 0.01 & 95.5  & 9.5   & 94.9  & 8.6   & 97.4  & 9.7   & 94.5  & 8.7 \\ \hline
  $J=10$,& Low   & .20,.20 & 0.01, 0.01 & 94.9  & 10.5  & 95.1  & 9.4   & 97.1  & 10.8  & 95.7  & 9.8 \\
  $n_j=50$&       &       & 0.20, 0.05 & 91.8  & 13.9  & 89.4  & 11.8  & 94.1  & 14.3  & 92.2  & 13.2 \\
          &       &       & 0.20, 0.20 & 89.0  & 25.5  & 83.3  & 20.4  & 92.0  & 25.8  & 90.3  & 25.0 \\
          &       &       & 0.60, 0.01 & 95.5  & 10.6  & 95.4  & 9.5   & 97.0  & 10.6  & 95.6  & 9.8 \\
          &       & .30,.10 & 0.01, 0.01 & 94.8  & 10.6  & 94.2  & 9.0   & 95.9  & 9.8   & 94.8  & 9.3 \\
          &       &       & 0.20, 0.05 & 91.3  & 14.0  & 89.8  & 12.2  & 93.3  & 13.5  & 91.8  & 13.0 \\
          &       &       & 0.20, 0.20 & 90.8  & 25.4  & 87.1  & 22.3  & 91.2  & 25.4  & 90.5  & 25.0 \\
          &       &       & 0.60, 0.01 & 94.2  & 21.2  & 93.9  & 18.3  & 95.6  & 19.5  & 94.9  & 18.6 \\
          & High  & .20,.20 & 0.01, 0.01 & 94.5  & 10.5  & 94.6  & 10.0  & 97.5  & 11.8  & 95.9  & 10.5 \\
          &       &       & 0.20, 0.05 & 91.0  & 13.9  & 87.5  & 12.0  & 94.4  & 15.1  & 91.6  & 13.6 \\
          &       &       & 0.20, 0.20 & 90.3  & 25.5  & 80.6  & 19.4  & 92.0  & 26.3  & 89.4  & 25.2 \\
          &       &       & 0.60, 0.01 & 94.4  & 10.6  & 94.6  & 10.1  & 97.2  & 11.6  & 96.3  & 10.6 \\
          &       & .30,.10 & 0.01, 0.01 & 94.0  & 10.6  & 94.0  & 9.4   & 96.5  & 10.6  & 95.0  & 9.8 \\
          &       &       & 0.20, 0.05 & 91.3  & 14.0  & 89.6  & 12.0  & 93.7  & 14.1  & 91.8  & 13.2 \\
          &       &       & 0.20, 0.20 & 90.4  & 25.5  & 85.0  & 20.9  & 91.6  & 25.7  & 90.9  & 25.0 \\
          &       &       & 0.60, 0.01 & 94.2  & 10.6  & 94.7  & 9.5   & 96.4  & 10.4  & 95.8  & 9.8 \\ \hline
   $J=30$,& Low   & .20,.20 & 0.01, 0.01 & 95.0  & 9.0   & 92.7  & 8.1   & 96.8  & 9.7   & 93.6  & 8.3 \\
  unbalanced&     &       & 0.20, 0.05 & 93.3  & 10.7  & 90.9  & 9.3   & 96.1  & 11.3  & 91.9  & 9.8 \\
          &       &       & 0.20, 0.20 & 93.3  & 10.7  & 90.9  & 9.3   & 96.1  & 11.3  & 91.9  & 9.8 \\
          &       &       & 0.60, 0.01 & 94.8  & 9.0   & 93.4  & 8.2   & 96.4  & 9.5   & 93.4  & 8.3 \\
          &       & .30,.10 & 0.01, 0.01 & 94.2  & 9.0   & 94.4  & 7.7   & 96.0  & 8.5   & 93.9  & 7.8 \\
          &       &       & 0.20, 0.05 & 91.8  & 10.6  & 91.5  & 9.3   & 94.2  & 10.3  & 92.7  & 9.6 \\
          &       &       & 0.20, 0.20 & 92.7  & 16.7  & 90.3  & 14.6  & 94.5  & 16.6  & 93.5  & 16.0 \\
          &       &       & 0.60, 0.01 & 94.4  & 9.1   & 94.3  & 7.8   & 95.6  & 8.4   & 94.3  & 7.8 \\
          & High  & .20,.20 & 0.01, 0.01 & 93.6  & 9.0   & 94.5  & 8.7   & 97.5  & 10.8  & 94.9  & 9.0 \\
          &       &       & 0.20, 0.05 & 92.9  & 10.6  & 91.4  & 9.8   & 97.3  & 12.3  & 93.1  & 10.4 \\
          &       &       & 0.20, 0.20 & 93.2  & 16.8  & 86.5  & 13.6  & 95.9  & 18.0  & 92.7  & 16.4 \\
          &       &       & 0.60, 0.01 & 94.5  & 9.0   & 94.6  & 8.8   & 97.3  & 10.6  & 94.9  & 9.0 \\
          &       & .30,.10 & 0.01, 0.01 & 94.4  & 9.0   & 94.3  & 8.1   & 96.3  & 9.3   & 94.6  & 8.3 \\
          &       &       & 0.20, 0.05 & 93.3  & 10.7  & 92.2  & 9.4   & 96.0  & 11.1  & 93.2  & 9.9 \\
          &       &       & 0.20, 0.20 & 93.9  & 16.8  & 89.2  & 14.1  & 94.8  & 17.1  & 93.3  & 16.2 \\
          &       &       & 0.60, 0.01 & 94.3  & 9.1   & 94.3  & 8.2   & 96.1  & 9.2   & 94.7  & 8.3 \\ \hline \hline
    \end{tabular}%
\end{table}%


%%y2 cov and aw

\begin{table}[htbp]
         \centering
  \caption{Coverage rate  and average width (AW) of the 95  CI for treatment effect on $Y_2$ after each of the MI strategies, when the missing mechanism depends on cluster-level covariate.}\zlabel{covaw_Y2mar2}%
 \begin{tabular}{llllrrrrrrrr}\hline\hline
   Design & $\eta$   & Prob. Miss & ICC     &\multicolumn{2}{c}{CCA} & \multicolumn{2}{c}{SMI}   &\multicolumn{2}{c}{FMI}   &\multicolumn{2}{c}{ MMI} \\ \hline
 &&&&CR & AW& CR & AW&CR & AW&CR & AW\\ \hline
    $J=50$,
        & Low   & .20,.20 & 0.01, 0.01 & 95.6  & 9.7   & 95.3  & 9.1   & 99.2  & 11.8  & 95.2  & 9.2 \\
    $n_j=10$&       &       & 0.20, 0.05 & 95.1  & 10.7  & 94.0  & 10.0  & 98.6  & 12.8  & 94.8  & 10.2 \\
          &       &       & 0.20, 0.20 & 94.3  & 14.9  & 92.2  & 13.4  & 97.2  & 16.4  & 93.7  & 14.2 \\
          &       &       & 0.60, 0.01 & 94.0  & 9.6   & 95.4  & 8.8   & 98.5  & 11.9  & 95.6  & 9.1 \\
          &       & .30,.10 & 0.01, 0.01 & 95.7  & 9.7   & 95.6  & 8.4   & 97.7  & 9.7   & 95.1  & 8.4 \\
          &       &       & 0.20, 0.05 & 94.7  & 10.8  & 93.9  & 9.4   & 96.9  & 10.8  & 94.2  & 9.5 \\
          &       &       & 0.20, 0.20 & 93.8  & 14.9  & 92.0  & 13.2  & 95.6  & 14.9  & 93.5  & 13.8 \\
          &       &       & 0.60, 0.01 & 95.7  & 9.8   & 96.1  & 8.4   & 97.6  & 9.7   & 95.8  & 8.5 \\
          & High  & .20,.20 & 0.01, 0.01 & 96.6  & 9.9   & 95.6  & 10.2  & 99.5  & 14.8  & 96.5  & 10.2 \\
          &       &       & 0.20, 0.05 & 95.4  & 11.0  & 95.8  & 11.0  & 99.2  & 15.6  & 95.6  & 11.2 \\
          &       &       & 0.20, 0.20 & 94.9  & 15.2  & 93.4  & 14.2  & 98.1  & 18.7  & 94.9  & 15.1 \\
          &       &       & 0.60, 0.01 & 97.0  & 10.0  & 95.9  & 10.3  & 99.5  & 14.9  & 96.6  & 10.3 \\
          &       & .30,.10 & 0.01, 0.01 & 95.3  & 10.0  & 95.6  & 9.1   & 98.7  & 12.3  & 95.4  & 9.2 \\
          &       &       & 0.20, 0.05 & 94.2  & 11.0  & 94.2  & 10.0  & 98.5  & 13.2  & 94.6  & 10.3 \\
          &       &       & 0.20, 0.20 & 95.9  & 10.1  & 95.9  & 9.1   & 98.8  & 12.3  & 95.9  & 9.3 \\
          &       &       & 0.60, 0.01 & 95.9  & 10.0  & 95.9  & 9.2   & 98.7  & 12.3  & 95.8  & 9.3 \\ \hline
  $J=10$,   & Low   & .20,.20 & 0.01, 0.01 & 94.5  & 10.9  & 95.5  & 10.5  & 97.4  & 12.1  & 95.6  & 10.9 \\
  $n_j=50$&       &       & 0.20, 0.05 & 91.4  & 14.5  & 91.5  & 13.7  & 94.5  & 15.7  & 93.1  & 14.6 \\
          &       &       & 0.20, 0.20 & 90.4  & 26.3  & 88.5  & 23.8  & 92.4  & 27.3  & 91.3  & 26.4 \\
          &       &       & 0.60, 0.01 & 94.5  & 11.1  & 95.7  & 10.6  & 97.2  & 11.9  & 96.2  & 11.0 \\
          &       & .30,.10 & 0.01, 0.01 & 94.3  & 10.9  & 94.6  & 9.7   & 96.3  & 10.5  & 94.5  & 9.9 \\
          &       &       & 0.20, 0.05 & 91.0  & 14.6  & 90.9  & 13.3  & 92.8  & 14.4  & 92.2  & 13.9 \\
          &       &       & 0.20, 0.20 & 90.1  & 26.1  & 89.1  & 24.5  & 91.4  & 26.5  & 90.8  & 26.1 \\
          &       &       & 0.60, 0.01 & 94.7  & 11.1  & 95.2  & 9.7   & 96.1  & 10.4  & 94.9  & 10.0 \\
          & High  & .20,.20 & 0.01, 0.01 & 93.2  & 11.4  & 95.4  & 12.4  & 97.8  & 17.6  & 96.4  & 13.0 \\
          &       &       & 0.20, 0.05 & 90.3  & 14.9  & 91.0  & 15.2  & 95.6  & 20.5  & 92.7  & 16.6 \\
          &       &       & 0.20, 0.20 & 90.2  & 26.5  & 87.5  & 24.8  & 93.1  & 30.9  & 91.0  & 28.0 \\
          &       &       & 0.60, 0.01 & 93.5  & 11.6  & 95.7  & 12.4  & 97.8  & 18.3  & 97.2  & 13.3 \\
          &       & .30,.10 & 0.01, 0.01 & 94.6  & 11.3  & 94.8  & 10.9  & 98.0  & 13.5  & 95.6  & 11.4 \\
          &       &       & 0.20, 0.05 & 90.2  & 15.0  & 91.2  & 14.1  & 94.5  & 17.5  & 92.9  & 15.0 \\
          &       &       & 0.20, 0.20 & 89.0  & 26.4  & 89.3  & 24.7  & 92.0  & 28.5  & 90.7  & 26.9 \\
          &       &       & 0.60, 0.01 & 95.2  & 11.6  & 95.1  & 10.9  & 97.8  & 14.7  & 95.3  & 11.5 \\ \hline
    $J=30$,   & Low   & .20,.20 & 0.01, 0.01 & 94.1  & 9.2   & 95.1  & 8.8   & 98.4  & 11.2  & 95.3  & 8.9 \\
  unbalanced        &       &       & 0.20, 0.05 & 93.0  & 11.1  & 93.2  & 10.3  & 97.7  & 12.9  & 94.3  & 10.7 \\
          &       &       & 0.20, 0.20 & 93.9  & 17.4  & 90.7  & 15.5  & 96.3  & 18.8  & 93.4  & 17.0 \\
          &       &       & 0.60, 0.01 & 94.7  & 9.3   & 95.3  & 8.8   & 98.3  & 11.1  & 95.6  & 8.9 \\
          &       & .30,.10 & 0.01, 0.01 & 94.4  & 9.3   & 95.2  & 8.1   & 97.0  & 9.3   & 95.1  & 8.2 \\
          &       &       & 0.20, 0.05 & 93.0  & 11.2  & 92.4  & 9.9   & 96.0  & 11.3  & 92.8  & 10.1 \\
          &       &       & 0.20, 0.20 & 92.8  & 17.4  & 92.5  & 15.7  & 94.6  & 17.6  & 93.4  & 16.7 \\
          &       &       & 0.60, 0.01 & 94.3  & 9.4   & 95.7  & 8.1   & 96.8  & 9.2   & 95.5  & 8.2 \\
          & High  & .20,.20 & 0.01, 0.01 & 93.6  & 9.5   & 94.5  & 9.9   & 98.7  & 14.9  & 95.1  & 10.1 \\
          &       &       & 0.20, 0.05 & 92.3  & 11.5  & 93.2  & 11.3  & 98.1  & 16.3  & 93.8  & 11.7 \\
          &       &       & 0.20, 0.20 & 92.7  & 17.8  & 90.1  & 16.2  & 96.7  & 21.2  & 92.7  & 17.8 \\
          &       &       & 0.60, 0.01 & 94.4  & 9.7   & 95.0  & 9.9   & 98.5  & 15.0  & 95.2  & 10.1 \\
          &       & .30,.10 & 0.01, 0.01 & 93.8  & 9.6   & 95.1  & 8.8   & 98.5  & 12.0  & 95.7  & 9.0 \\
          &       &       & 0.20, 0.05 & 92.2  & 11.4  & 93.1  & 10.4  & 98.0  & 13.6  & 94.4  & 10.9 \\
          &       &       & 0.20, 0.20 & 92.4  & 17.8  & 90.5  & 16.0  & 96.0  & 19.2  & 93.4  & 17.3 \\
          &       &       & 0.60, 0.01 & 94.0  & 9.6   & 95.4  & 8.8   & 98.5  & 11.9  & 95.6  & 9.1 \\ \hline\hline
    \end{tabular}%
\end{table}%


\begin{table}[htbp]
         \centering
  \caption{Coverage rate  and average width (AW) of the 95  CI for treatment effect on $Y_2$ after each of the MI strategies, when the missing mechanism depends on both individual and cluster-level covariates}\zlabel{covaw_Y2mar3}%
 \begin{tabular}{llllrrrrrrrr}\hline\hline
   Design & $\eta$   & Prob. Miss & ICC     &\multicolumn{2}{c}{CCA} & \multicolumn{2}{c}{SMI}   &\multicolumn{2}{c}{FMI}   &\multicolumn{2}{c}{ MMI} \\ \hline
 &&&&CR & AW& CR & AW&CR & AW&CR & AW\\
 \hline
    $J=50$,    & Low   & .20,.20 & 0.01, 0.01 & 95.2  & 9.6   & 95.4  & 9.0   & 98.8  & 11.2  & 95.3  & 9.1 \\
         $n_j=10$ &       &       & 0.20, 0.05 & 93.7  & 10.3  & 94.5  & 9.9   & 98.3  & 12.1  & 94.7  & 10.1 \\
          &       &       & 0.20, 0.20 & 94.8  & 14.0  & 91.6  & 13.3  & 96.2  & 15.9  & 93.8  & 14.2 \\
          &       &       & 0.60, 0.01 & 95.7  & 9.6   & 95.7  & 9.1   & 98.7  & 11.1  & 95.4  & 9.2 \\
          &       & .30,.10 & 0.01, 0.01 & 95.6  & 9.6   & 95.3  & 8.3   & 97.1  & 9.4   & 95.5  & 8.4 \\
          &       &       & 0.20, 0.05 & 94.9  & 10.3  & 94.2  & 9.3   & 96.8  & 10.5  & 94.3  & 9.5 \\
          &       &       & 0.20, 0.20 & 93.9  & 14.1  & 91.9  & 13.2  & 95.5  & 14.7  & 94.2  & 13.9 \\
          &       &       & 0.60, 0.01 & 95.7  & 9.7   & 95.5  & 8.4   & 97.4  & 9.4   & 95.6  & 8.4 \\
          & High  & .20,.20 & 0.01, 0.01 & 95.5  & 9.8   & 95.3  & 10.4  & 99.0  & 14.0  & 95.3  & 10.5 \\
          &       &       & 0.20, 0.05 & 95.1  & 10.4  & 94.4  & 11.2  & 98.6  & 14.7  & 94.3  & 11.4 \\
          &       &       & 0.20, 0.20 & 95.0  & 13.9  & 92.9  & 14.3  & 97.5  & 17.9  & 94.2  & 15.3 \\
          &       &       & 0.60, 0.01 & 96.3  & 9.9   & 95.9  & 10.5  & 98.8  & 14.0  & 95.4  & 10.5 \\
          &       & .30,.10 & 0.01, 0.01 & 96.1  & 9.9   & 95.3  & 9.4   & 98.5  & 12.0  & 95.3  & 9.5 \\
          &       &       & 0.20, 0.05 & 95.6  & 10.5  & 94.2  & 10.2  & 97.9  & 12.9  & 94.1  & 10.5 \\
          &       &       & 0.20, 0.20 & 94.5  & 14.0  & 91.1  & 13.7  & 96.5  & 16.5  & 94.0  & 14.6 \\
          &       &       & 0.60, 0.01 & 96.1  & 10.0  & 95.6  & 9.5   & 98.5  & 11.9  & 95.2  & 9.5 \\ \hline
   $J=10$,  & Low   & .20,.20 & 0.01, 0.01 & 95.2  & 10.7  & 95.5  & 10.4  & 97.3  & 11.7  & 96.0  & 10.7 \\
 $n_j=50$           &       &       & 0.20, 0.05 & 92.3  & 13.3  & 90.3  & 13.5  & 94.2  & 15.4  & 92.2  & 14.4 \\
          &       &       & 0.20, 0.20 & 90.7  & 24.0  & 87.7  & 23.7  & 91.6  & 27.2  & 90.4  & 26.4 \\
          &       &       & 0.60, 0.01 & 95.2  & 10.9  & 95.6  & 10.5  & 96.9  & 11.6  & 96.5  & 10.8 \\
          &       & .30,.10 & 0.01, 0.01 & 94.6  & 10.7  & 95.0  & 9.7   & 96.2  & 10.3  & 95.2  & 9.8 \\
          &       &       & 0.20, 0.05 & 90.3  & 13.4  & 90.6  & 13.2  & 92.1  & 14.3  & 91.7  & 13.8 \\
          &       &       & 0.20, 0.20 & 89.4  & 24.1  & 88.7  & 24.4  & 91.0  & 26.5  & 90.7  & 26.1 \\
          &       &       & 0.60, 0.01 & 95.2  & 10.9  & 94.7  & 9.7   & 96.1  & 10.2  & 95.1  & 9.9 \\
          & High  & .20,.20 & 0.01, 0.01 & 93.1  & 12.0  & 95.7  & 12.2  & 97.7  & 15.6  & 96.9  & 12.6 \\
          &       &       & 0.20, 0.05 & 91.8  & 13.8  & 92.3  & 14.9  & 95.3  & 18.7  & 94.0  & 16.0 \\
          &       &       & 0.20, 0.20 & 89.9  & 23.2  & 87.7  & 24.2  & 92.2  & 28.8  & 91.4  & 27.3 \\
          &       &       & 0.60, 0.01 & 93.0  & 12.0  & 95.9  & 12.2  & 97.9  & 14.4  & 96.9  & 12.8 \\
          &       & .30,.10 & 0.01, 0.01 & 94.0  & 12.0  & 96.1  & 10.9  & 97.4  & 12.3  & 96.2  & 11.2 \\
          &       &       & 0.20, 0.05 & 92.4  & 13.8  & 91.2  & 14.0  & 94.1  & 15.8  & 92.3  & 14.8 \\
          &       &       & 0.20, 0.20 & 89.8  & 23.2  & 88.6  & 24.1  & 91.9  & 27.3  & 90.7  & 26.7 \\
          &       &       & 0.60, 0.01 & 94.6  & 11.9  & 96.3  & 10.9  & 97.1  & 12.2  & 96.6  & 11.3 \\ \hline
 $J=30$,    & Low   & .20,.20 & 0.01, 0.01 & 94.2  & 9.1   & 94.6  & 8.6   & 97.6  & 10.6  & 95.1  & 8.8 \\
 unbalanced          &       &       & 0.20, 0.05 & 93.0  & 10.4  & 92.2  & 10.2  & 97.2  & 12.3  & 94.2  & 10.5 \\
          &       &       & 0.20, 0.20 & 94.7  & 16.3  & 89.9  & 15.4  & 96.1  & 18.4  & 93.5  & 16.9 \\
          &       &       & 0.60, 0.01 & 94.5  & 9.2   & 94.8  & 8.8   & 97.4  & 10.5  & 95.1  & 8.8 \\
          &       & .30,.10 & 0.01, 0.01 & 94.4  & 9.1   & 93.9  & 8.0   & 96.5  & 9.0   & 94.3  & 8.1 \\
          &       &       & 0.20, 0.05 & 93.1  & 10.4  & 92.3  & 9.8   & 95.3  & 11.0  & 92.9  & 10.1 \\
          &       &       & 0.20, 0.20 & 93.1  & 16.3  & 91.1  & 15.7  & 93.8  & 17.4  & 93.6  & 16.7 \\
          &       &       & 0.60, 0.01 & 94.7  & 9.2   & 94.3  & 8.1   & 96.2  & 8.9   & 94.4  & 8.2 \\
          & High  & .20,.20 & 0.01, 0.01 & 93.9  & 9.6   & 95.0  & 10.0  & 98.1  & 13.5  & 95.4  & 10.2 \\
          &       &       & 0.20, 0.05 & 92.2  & 10.7  & 92.4  & 11.3  & 97.9  & 14.9  & 93.6  & 11.8 \\
          &       &       & 0.20, 0.20 & 92.5  & 16.0  & 90.5  & 16.1  & 96.5  & 20.2  & 94.0  & 17.8 \\
          &       &       & 0.60, 0.01 & 94.7  & 9.2   & 94.3  & 8.1   & 96.2  & 8.9   & 94.4  & 8.2 \\
          &       & .30,.10 & 0.01, 0.01 & 94.1  & 9.7   & 94.6  & 9.0   & 97.8  & 11.4  & 95.3  & 9.2 \\
          &       &       & 0.20, 0.05 & 92.6  & 10.7  & 92.3  & 10.5  & 96.5  & 13.0  & 93.4  & 10.9 \\
          &       &       & 0.20, 0.20 & 93.3  & 16.0  & 90.4  & 15.8  & 95.4  & 18.8  & 93.7  & 17.3 \\
          &       &       & 0.60, 0.01 & 94.4  & 9.7   & 94.4  & 9.1   & 97.5  & 11.3  & 95.1  & 9.2 \\ \hline\hline
    \end{tabular}%
 \end{table}%


\begin{table}[htbp]
         \centering
  \caption{Coverage rate  and average width (AW) of the 95\%  CI for treatment effect on $Y_2$ after each of the MI strategies, when the missing mechanism is differential by treatment arm.}\zlabel{covaw_Y2mar4}
  \begin{tabular}{llllrrrrrrrr}\hline\hline
   Design & $\eta$   & Prob. Miss & ICC     &\multicolumn{2}{c}{CCA} & \multicolumn{2}{c}{SMI}   &\multicolumn{2}{c}{FMI}   &\multicolumn{2}{c}{ MMI} \\ \hline
  &&&&CR & AW& CR & AW&CR & AW&CR & AW\\
  \hline
    $J=50$, & Low   & .20,.20 & 0.01, 0.01 & 81.2    & 18.6  & 95.5    & 17.9  & 98.8    & 22.3  & 94.9    & 17.5 \\
  $n_j=10$           &       &       & 0.20, 0.05 & 84.7    & 27.6  & 92.6    & 26.2  & 96.5    & 31.2  & 93.1    & 27.4 \\
          &       &       & 0.20, 0.20 & 83.9    & 27.7  & 92.8    & 26.3  & 96.3    & 31.2  & 93.1    & 27.2 \\
          &       &       & 0.60, 0.01 & 91.3    & 56.0  & 90.7    & 51.4  & 95.1    & 58.7  & 94.4    & 56.9 \\
          &       & .30,.10 & 0.01, 0.01 & 82.2    & 18.7  & 95.5    & 19.4  & 99.7    & 26.1  & 94.9    & 18.9 \\
          &       &       & 0.20, 0.05 & 85.2    & 27.7  & 92.5    & 26.9  & 97.5    & 34.0  & 93.0    & 28.2 \\
          &       &       & 0.20, 0.20 & 84.6    & 27.7  & 92.6    & 27.0  & 97.5    & 34.0  & 92.4    & 27.9 \\
          &       &       & 0.60, 0.01 & 91.7    & 56.0  & 90.7    & 50.8  & 95.2    & 60.1  & 93.5    & 57.5 \\
          & High  & .20,.20 & 0.01, 0.01 & 75.1    & 17.4  & 95.6    & 17.3  & 98.7    & 21.4  & 95.6    & 17.2 \\
          &       &       & 0.20, 0.05 & 81.2    & 26.7  & 91.8    & 26.2  & 96.8    & 30.6  & 93.8    & 27.4 \\
          &       &       & 0.20, 0.20 & 81.2    & 26.6  & 91.9    & 26.2  & 96.8    & 30.6  & 93.7    & 27.2 \\
          &       &       & 0.60, 0.01 & 89.7    & 55.2  & 91.0    & 52.3  & 94.6    & 58.4  & 94.4    & 56.9 \\
          &       & .30,.10 & 0.01, 0.01 & 73.7    & 17.8  & 96.2    & 18.5  & 99.1    & 23.4  & 95.8    & 18.1 \\
          &       &       & 0.20, 0.05 & 78.4    & 26.8  & 92.2    & 26.8  & 96.8    & 32.0  & 93.2    & 28.0 \\
          &       &       & 0.20, 0.20 & 78.6    & 26.8  & 92.3    & 26.8  & 96.8    & 32.1  & 93.6    & 27.8 \\
          &       &       & 0.60, 0.01 & 89.3    & 55.3  & 90.4    & 52.2  & 95.0    & 59.1  & 94.4    & 57.4 \\ \hline
   $J=10$,& Low & .20,.20 & 0.01, 0.01 & 82.0    & 20.3  & 94.8    & 20.2  & 96.5    & 22.6  & 95.6    & 20.2\\
  $n_j=50$ &       &       & 0.20, 0.05 & 87.4    & 48.1  & 87.4    & 47.0  & 92.4    & 53.1  & 91.0    & 51.1 \\
          &       &       & 0.20, 0.20 & 87.2    & 48.4  & 87.8    & 47.0  & 92.6    & 53.1  & 90.9    & 51.1 \\
          &       &       & 0.60, 0.01 & 89.9    & 116.1 & 87.5    & 107.3 & 91.1    & 121.5 & 90.9    & 120.2 \\
          &       & .30,.10 & 0.01, 0.01 & 83.2    & 20.3  & 94.8    & 21.8  & 97.2    & 25.4  & 95.3    & 21.7 \\
          &       &       & 0.20, 0.05 & 86.6    & 47.9  & 87.2    & 46.3  & 92.1    & 54.3  & 90.3    & 51.2 \\
          &       &       & 0.20, 0.20 & 87.7    & 48.2  & 87.2    & 46.4  & 92.4    & 54.1  & 90.2    & 51.0 \\
          &       &       & 0.60, 0.01 & 89.0    & 115.7 & 85.3    & 103.7 & 91.0    & 121.5 & 90.7    & 120.0 \\
          & High  & .20,.20 & 0.01, 0.01 & 75.6    & 19.4  & 94.8    & 19.8  & 96.1    & 21.9  & 94.1    & 20.0 \\
          &       &       & 0.20, 0.05 & 85.4    & 47.3  & 88.9    & 47.9  & 92.0    & 52.7  & 91.4    & 51.3 \\
          &       &       & 0.20, 0.20 & 85.3    & 47.5  & 88.9    & 47.9  & 92.1    & 52.6  & 91.4    & 51.3 \\
          &       &       & 0.60, 0.01 & 89.7    & 115.0 & 87.9    & 110.2 & 91.2    & 121.0 & 91.0    & 120.2 \\
          &       & .30,.10 & 0.01, 0.01 & 74.3    & 20.0  & 94.6    & 20.9  & 97.1    & 27.0  & 95.1    & 21.0 \\
          &       &       & 0.20, 0.05 & 85.1    & 47.6  & 87.6    & 47.7  & 92.8    & 54.3  & 90.1    & 51.7 \\
          &       &       & 0.20, 0.20 & 84.9    & 47.8  & 87.5    & 47.7  & 92.4    & 53.8  & 90.2    & 51.6 \\
          &       &       & 0.60, 0.01 & 89.1    & 115.0 & 86.9    & 108.4 & 91.0    & 123.7 & 90.8    & 120.9 \\ \hline
  $J=30$,& Low  & .20,.20 & 0.01, 0.01 & 81.0    & 17.7  & 93.9    & 17.0  & 97.4    & 21.0  & 93.2    & 16.9 \\
  unbalanced &   &       & 0.20, 0.05 & 85.9    & 32.1  & 89.9    & 30.3  & 95.7    & 36.1  & 93.0    & 32.9 \\
          &       &       & 0.20, 0.20 & 85.9    & 32.1  & 89.7    & 30.3  & 96.0    & 35.9  & 93.1    & 32.7 \\
          &       &       & 0.60, 0.01 & 91.2    & 70.3  & 89.6    & 63.7  & 94.3    & 74.0  & 93.5    & 72.4 \\
          &       & .30,.10 & 0.01, 0.01 & 82.6    & 17.8  & 93.8    & 18.4  & 98.5    & 24.6  & 93.9    & 18.3 \\
          &       &       & 0.20, 0.05 & 85.7    & 32.1  & 88.0    & 30.4  & 96.4    & 38.3  & 92.2    & 33.4 \\
          &       &       & 0.20, 0.20 & 85.5    & 32.1  & 88.2    & 30.4  & 96.2    & 38.1  & 91.5    & 33.1 \\
          &       &       & 0.60, 0.01 & 91.9    & 70.5  & 87.4    & 62.1  & 94.3    & 75.1  & 94.0    & 72.9 \\
          & High  & .20,.20 & 0.01, 0.01 & 74.9    & 16.6  & 93.5    & 16.7  & 97.6    & 20.4  & 93.6    & 16.8 \\
          &       &       & 0.20, 0.05 & 83.0    & 31.1  & 90.9    & 30.8  & 96.0    & 35.6  & 92.9    & 33.0 \\
          &       &       & 0.20, 0.20 & 83.0    & 31.2  & 90.6    & 30.7  & 95.9    & 35.5  & 92.8    & 32.8 \\
          &       &       & 0.60, 0.01 & 91.0    & 69.5  & 89.7    & 65.5  & 94.6    & 73.6  & 93.8    & 72.4 \\
          &       & .30,.10 & 0.01, 0.01 & 73.4    & 17.1  & 94.3    & 17.5  & 97.4    & 22.9  & 93.8    & 17.7 \\
          &       &       & 0.20, 0.05 & 82.5    & 31.4  & 90.7    & 30.8  & 96.0    & 37.3  & 93.5    & 33.4 \\
          &       &       & 0.20, 0.20 & 82.1    & 31.4  & 91.0    & 30.8  & 96.2    & 36.9  & 93.0    & 33.1 \\
          &       &       & 0.60, 0.01 & 90.5    & 69.7  & 89.7    & 64.5  & 94.0    & 74.4  & 93.8    & 72.8 \\ \hline\hline
    \end{tabular}%
 \end{table}%

\clearpage
\begin{table}[htbp]
  \centering
 \caption{RMSE for treatment estimate on $Y_2$ after each of the MI methods under comparison, for scenarios corresponding to missing data mechanisms depending on individual-level covariate}
  \begin{tabular}{llllrrrr} \hline\hline
    Design & $\eta$   & Prob. nonresponse & ICC   & CCA & SMI   & FMI   & MMI \\ \hline
  $J=50$, $n_j=10$    & Low   & .20,.20 & 0.01, 0.01 & 2.33  & 2.13  & 2.16  & 2.14 \\
          &       &       & 0.20, 0.05 & 2.66  & 2.47  & 2.49  & 2.48 \\
          &       &       & 0.20, 0.20 & 3.76  & 3.62  & 3.61  & 3.61 \\
          &       &       & 0.60, 0.01 & 2.34  & 2.13  & 2.16  & 2.15 \\
          &       & .30,.10 & 0.01, 0.01 & 2.33  & 2.00  & 2.01  & 1.99 \\
          &       &       & 0.20, 0.05 & 2.65  & 2.35  & 2.35  & 2.34 \\
          &       &       & 0.20, 0.20 & 3.74  & 3.52  & 3.49  & 3.49 \\
          &       &       & 0.60, 0.01 & 2.33  & 2.00  & 2.01  & 1.99 \\
          & High  & .20,.20 & 0.01, 0.01 & 2.32  & 2.40  & 2.46  & 2.38 \\
          &       &       & 0.20, 0.05 & 2.64  & 2.72  & 2.76  & 2.70 \\
          &       &       & 0.20, 0.20 & 3.74  & 3.85  & 3.82  & 3.80 \\
          &       &       & 0.60, 0.01 & 2.32  & 2.40  & 2.46  & 2.39 \\
          &       & .30,.10 & 0.01, 0.01 & 2.35  & 2.19  & 2.20  & 2.17 \\
          &       &       & 0.20, 0.05 & 2.66  & 2.52  & 2.51  & 2.49 \\
          &       &       & 0.20, 0.20 & 3.76  & 3.66  & 3.62  & 3.60 \\
          &       &       & 0.60, 0.01 & 2.35  & 2.19  & 2.20  & 2.17 \\  \hline
  $J=10$, $n_j=50$
   & Low   & .20,.20 & 0.01, 0.01 & 2.61  & 2.37  & 2.38  & 2.39 \\
          &       &       & 0.20, 0.05 & 3.77  & 3.58  & 3.58  & 3.60 \\
          &       &       & 0.20, 0.20 & 6.98  & 6.85  & 6.83  & 6.86 \\
          &       &       & 0.60, 0.01 & 2.61  & 2.37  & 2.38  & 2.39 \\
          &       & .30,.10 & 0.01, 0.01 & 2.64  & 2.29  & 2.29  & 2.30 \\
          &       &       & 0.20, 0.05 & 3.81  & 3.53  & 3.52  & 3.54 \\
          &       &       & 0.20, 0.20 & 7.02  & 6.82  & 6.81  & 6.82 \\
          &       &       & 0.60, 0.01 & 5.26  & 4.56  & 4.55  & 4.56 \\
          & High  & .20,.20 & 0.01, 0.01 & 2.66  & 2.57  & 2.60  & 2.57 \\
          &       &       & 0.20, 0.05 & 3.81  & 3.71  & 3.74  & 3.73 \\
          &       &       & 0.20, 0.20 & 7.01  & 6.92  & 6.94  & 6.94 \\
          &       &       & 0.60, 0.01 & 2.66  & 2.56  & 2.60  & 2.57 \\
          &       & .30,.10 & 0.01, 0.01 & 2.68  & 2.43  & 2.42  & 2.43 \\
          &       &       & 0.20, 0.05 & 3.81  & 3.63  & 3.62  & 3.63 \\
          &       &       & 0.20, 0.20 & 7.00  & 6.89  & 6.88  & 6.88 \\
          &       &       & 0.60, 0.01 & 2.67  & 2.43  & 2.42  & 2.43 \\  \hline
  $J=30$, unbalanced
     & Low   & .20,.20 & 0.01, 0.01 & 2.31  & 2.15  & 2.20  & 2.16 \\
          &       &       & 0.20, 0.05 & 2.83  & 2.70  & 2.73  & 2.69 \\
          &       &       & 0.20, 0.20 & 2.83  & 2.70  & 2.73  & 2.69 \\
          &       &       & 0.60, 0.01 & 2.30  & 2.14  & 2.19  & 2.15 \\
          &       & .30,.10 & 0.01, 0.01 & 2.36  & 2.01  & 2.05  & 2.02 \\
          &       &       & 0.20, 0.05 & 2.88  & 2.59  & 2.62  & 2.60 \\
          &       &       & 0.20, 0.20 & 4.42  & 4.25  & 4.26  & 4.24 \\
          &       &       & 0.60, 0.01 & 2.36  & 2.01  & 2.05  & 2.02 \\
          & High  & .20,.20 & 0.01, 0.01 & 2.29  & 2.24  & 2.30  & 2.24 \\
          &       &       & 0.20, 0.05 & 2.83  & 2.76  & 2.79  & 2.76 \\
          &       &       & 0.20, 0.20 & 4.41  & 4.36  & 4.32  & 4.33 \\
          &       &       & 0.60, 0.01 & 2.30  & 2.24  & 2.30  & 2.25 \\
          &       & .30,.10 & 0.01, 0.01 & 2.28  & 2.11  & 2.13  & 2.11 \\
          &       &       & 0.20, 0.05 & 2.80  & 2.67  & 2.67  & 2.66 \\
          &       &       & 0.20, 0.20 & 4.37  & 4.31  & 4.28  & 4.27 \\
          &       &       & 0.60, 0.01 & 2.29  & 2.11  & 2.13  & 2.11 \\ \hline\hline
    \end{tabular}%
\end{table}

\begin{table}[htbp]
  \centering
 \caption{RMSE for treatment estimate on $Y_2$ after each of the MI methods under comparison, for scenarios corresponding to missing data mechanisms depending on cluster-level covariates}
  \begin{tabular}{llllrrrr} \hline\hline
    Design & $\eta$   & Prob. nonresponse & ICC   & CCA & SMI   & FMI   & MMI \\ \hline
  $J=50$, $n_j=10$    & Low   & .20,.20 & 0.01, 0.01 & 2.45  & 2.25  & 2.34  & 2.25 \\
          &       &       & 0.20, 0.05 & 2.78  & 2.60  & 2.68  & 2.60 \\
          &       &       & 0.20, 0.20 & 3.94  & 3.80  & 3.84  & 3.79 \\
          &       &       & 0.60, 0.01 & 2.46  & 2.20  & 2.38  & 2.18 \\
          &       & .30,.10 & 0.01, 0.01 & 2.46  & 2.09  & 2.12  & 2.09 \\
          &       &       & 0.20, 0.05 & 2.80  & 2.46  & 2.49  & 2.46 \\
          &       &       & 0.20, 0.20 & 3.95  & 3.70  & 3.71  & 3.70 \\
          &       &       & 0.60, 0.01 & 2.46  & 2.08  & 2.12  & 2.09 \\
          & High  & .20,.20 & 0.01, 0.01 & 2.47  & 2.44  & 2.71  & 2.45 \\
          &       &       & 0.20, 0.05 & 2.79  & 2.75  & 2.98  & 2.74 \\
          &       &       & 0.20, 0.20 & 3.96  & 3.93  & 4.04  & 3.86 \\
          &       &       & 0.60, 0.01 & 2.47  & 2.45  & 2.70  & 2.46 \\
          &       & .30,.10 & 0.01, 0.01 & 2.52  & 2.22  & 2.44  & 2.22 \\
          &       &       & 0.20, 0.05 & 2.85  & 2.58  & 2.77  & 2.57 \\
          &       &       & 0.20, 0.20 & 2.52  & 2.22  & 2.44  & 2.22 \\
          &       &       & 0.60, 0.01 & 2.53  & 2.22  & 2.45  & 2.23 \\ \hline
  $J=10$, $n_j=50$       & Low   & .20,.20 & 0.01, 0.01 & 2.75  & 2.54  & 2.56  & 2.57 \\
          &       &       & 0.20, 0.05 & 3.92  & 3.74  & 3.76  & 3.79 \\
          &       &       & 0.20, 0.20 & 7.15  & 7.08  & 7.08  & 7.13 \\
          &       &       & 0.60, 0.01 & 2.76  & 2.54  & 2.56  & 2.58 \\
          &       & .30,.10 & 0.01, 0.01 & 2.73  & 2.42  & 2.41  & 2.43 \\
          &       &       & 0.20, 0.05 & 3.92  & 3.68  & 3.68  & 3.70 \\
          &       &       & 0.20, 0.20 & 7.18  & 7.06  & 7.06  & 7.09 \\
          &       &       & 0.60, 0.01 & 2.74  & 2.42  & 2.41  & 2.43 \\
          & High  & .20,.20 & 0.01, 0.01 & 2.85  & 2.94  & 3.33  & 2.91 \\
          &       &       & 0.20, 0.05 & 4.05  & 4.10  & 4.53  & 4.06 \\
          &       &       & 0.20, 0.20 & 7.22  & 7.45  & 7.53  & 7.29 \\
          &       &       & 0.60, 0.01 & 2.87  & 2.94  & 3.54  & 2.96 \\
          &       & .30,.10 & 0.01, 0.01 & 2.84  & 2.58  & 2.73  & 2.57 \\
          &       &       & 0.20, 0.05 & 4.05  & 3.82  & 3.95  & 3.79 \\
          &       &       & 0.20, 0.20 & 7.30  & 7.20  & 7.25  & 7.14 \\
          &       &       & 0.60, 0.01 & 2.87  & 2.58  & 2.87  & 2.60 \\ \hline
   $J=30$, unbalanced  & Low   & .20,.20 & 0.01, 0.01 & 2.36  & 2.19  & 2.28  & 2.19 \\
          &       &       & 0.20, 0.05 & 2.92  & 2.75  & 2.83  & 2.75 \\
          &       &       & 0.20, 0.20 & 4.58  & 4.47  & 4.49  & 4.45 \\
          &       &       & 0.60, 0.01 & 2.36  & 2.19  & 2.27  & 2.18 \\
          &       & .30,.10 & 0.01, 0.01 & 2.41  & 2.05  & 2.09  & 2.06 \\
          &       &       & 0.20, 0.05 & 2.96  & 2.66  & 2.69  & 2.66 \\
          &       &       & 0.20, 0.20 & 4.57  & 4.40  & 4.41  & 4.38 \\
          &       &       & 0.60, 0.01 & 2.41  & 2.05  & 2.09  & 2.06 \\
          & High  & .20,.20 & 0.01, 0.01 & 2.49  & 2.43  & 2.78  & 2.44 \\
          &       &       & 0.20, 0.05 & 3.09  & 3.02  & 3.24  & 3.00 \\
          &       &       & 0.20, 0.20 & 4.80  & 4.80  & 4.80  & 4.69 \\
          &       &       & 0.60, 0.01 & 2.48  & 2.44  & 2.78  & 2.47 \\
          &       & .30,.10 & 0.01, 0.01 & 2.47  & 2.19  & 2.38  & 2.18 \\
          &       &       & 0.20, 0.05 & 3.06  & 2.80  & 2.94  & 2.78 \\
          &       &       & 0.20, 0.20 & 4.72  & 4.59  & 4.62  & 4.53 \\
          &       &       & 0.60, 0.01 & 2.46  & 2.20  & 2.38  & 2.18 \\ \hline\hline
    \end{tabular}%
\end{table}%


\begin{table}[htbp]           \centering
 \caption{RMSE for treatment estimate on $Y_2$ after each of the MI methods under comparison, for scenarios corresponding to missing data mechanisms depending on both individual and cluster-level covariates}
  \begin{tabular}{llllrrrr} \hline\hline
    Design & $\eta$   & Prob. nonresponse & ICC   & CCA & SMI   & FMI   & MMI \\ \hline
  $J=50$, $n_j=10$     & Low   & .20,.20 & 0.01, 0.01 & 2.39  & 2.25  & 2.29  & 2.24 \\
          &       &       & 0.20, 0.05 & 2.65  & 2.59  & 2.64  & 2.60 \\
          &       &       & 0.20, 0.20 & 3.70  & 3.80  & 3.81  & 3.80 \\
          &       &       & 0.60, 0.01 & 2.39  & 2.24  & 2.29  & 2.25 \\
          &       & .30,.10 & 0.01, 0.01 & 2.34  & 2.07  & 2.07  & 2.05 \\
          &       &       & 0.20, 0.05 & 2.61  & 2.44  & 2.44  & 2.43 \\
          &       &       & 0.20, 0.20 & 3.68  & 3.69  & 3.67  & 3.67 \\
          &       &       & 0.60, 0.01 & 2.34  & 2.07  & 2.07  & 2.05 \\
          & High  & .20,.20 & 0.01, 0.01 & 2.42  & 2.54  & 2.68  & 2.55 \\
          &       &       & 0.20, 0.05 & 2.63  & 2.87  & 2.96  & 2.88 \\
          &       &       & 0.20, 0.20 & 3.62  & 4.07  & 4.04  & 4.03 \\
          &       &       & 0.60, 0.01 & 2.43  & 2.54  & 2.68  & 2.56 \\
          &       & .30,.10 & 0.01, 0.01 & 2.41  & 2.33  & 2.46  & 2.34 \\
          &       &       & 0.20, 0.05 & 2.61  & 2.68  & 2.78  & 2.68 \\
          &       &       & 0.20, 0.20 & 3.58  & 3.89  & 3.92  & 3.83 \\
          &       &       & 0.60, 0.01 & 2.42  & 2.33  & 2.45  & 2.35 \\ \hline
   $J=10$, $n_j=50$    & Low   & .20,.20 & 0.01, 0.01 & 2.66  & 2.50  & 2.52  & 2.52 \\
          &       &       & 0.20, 0.05 & 3.59  & 3.72  & 3.73  & 3.75 \\
          &       &       & 0.20, 0.20 & 6.62  & 7.07  & 7.06  & 7.10 \\
          &       &       & 0.60, 0.01 & 2.66  & 2.51  & 2.52  & 2.53 \\
          &       & .30,.10 & 0.01, 0.01 & 2.64  & 2.40  & 2.40  & 2.39 \\
          &       &       & 0.20, 0.05 & 3.60  & 3.68  & 3.68  & 3.67 \\
          &       &       & 0.20, 0.20 & 6.67  & 7.07  & 7.07  & 7.07 \\
          &       &       & 0.60, 0.01 & 2.66  & 2.40  & 2.40  & 2.38 \\
          & High  & .20,.20 & 0.01, 0.01 & 2.99  & 2.88  & 3.41  & 2.81 \\
          &       &       & 0.20, 0.05 & 3.74  & 4.04  & 4.32  & 3.97 \\
          &       &       & 0.20, 0.20 & 6.55  & 7.35  & 7.41  & 7.25 \\
          &       &       & 0.60, 0.01 & 3.05  & 2.88  & 2.95  & 2.85 \\
          &       & .30,.10 & 0.01, 0.01 & 2.96  & 2.59  & 2.63  & 2.59 \\
          &       &       & 0.20, 0.05 & 3.67  & 3.80  & 3.82  & 3.80 \\
          &       &       & 0.20, 0.20 & 6.49  & 7.15  & 7.13  & 7.13 \\
          &       &       & 0.60, 0.01 & 3.00  & 2.59  & 2.63  & 2.59 \\ \hline
    $J=30$, unbalanced & Low   & .20,.20 & 0.01, 0.01 & 2.34  & 2.20  & 2.26  & 2.18 \\
          &       &       & 0.20, 0.05 & 2.78  & 2.78  & 2.81  & 2.74 \\
          &       &       & 0.20, 0.20 & 4.33  & 4.52  & 4.48  & 4.44 \\
          &       &       & 0.60, 0.01 & 2.35  & 2.20  & 2.25  & 2.19 \\
          &       & .30,.10 & 0.01, 0.01 & 2.37  & 2.08  & 2.09  & 2.09 \\
          &       &       & 0.20, 0.05 & 2.81  & 2.68  & 2.69  & 2.69 \\
          &       &       & 0.20, 0.20 & 4.31  & 4.42  & 4.40  & 4.40 \\
          &       &       & 0.60, 0.01 & 2.38  & 2.08  & 2.08  & 2.09 \\
          & High  & .20,.20 & 0.01, 0.01 & 2.50  & 2.52  & 2.76  & 2.54 \\
          &       &       & 0.20, 0.05 & 2.85  & 3.05  & 3.23  & 3.06 \\
          &       &       & 0.20, 0.20 & 4.30  & 4.75  & 4.76  & 4.66 \\
          &       &       & 0.60, 0.01 & 2.38  & 2.08  & 2.08  & 2.09 \\
          &       & .30,.10 & 0.01, 0.01 & 2.50  & 2.26  & 2.37  & 2.24 \\
          &       &       & 0.20, 0.05 & 2.87  & 2.83  & 2.92  & 2.81 \\
          &       &       & 0.20, 0.20 & 4.29  & 4.57  & 4.56  & 4.50 \\
          &       &       & 0.60, 0.01 & 2.51  & 2.26  & 2.37  & 2.25 \\ \hline\hline
    \end{tabular}%
\end{table}%


\begin{table}[htbp]
  \centering
 \caption{RMSE for treatment estimate on $Y_2$ after each of the MI methods under comparison, for scenarios corresponding to missing data mechanisms differential by treatment arm.}
  \begin{tabular}{llllrrrr} \hline\hline
    Design & $\eta$   & Prob. nonresponse & ICC   & CCA & SMI   & FMI   & MMI \\ \hline
  $J=50$, $n_j=10$& Low   & .20,.20 & 0.01, 0.01 & 6.86  & 4.37  & 4.63  & 4.39 \\
          &       &       & 0.20, 0.05 & 9.69  & 7.14  & 7.25  & 7.16 \\
          &       &       & 0.20, 0.20 & 9.72  & 7.14  & 7.25  & 7.16 \\
          &       &       & 0.60, 0.01 & 16.17 & 14.77 & 14.63 & 14.64 \\
          &       & .30,.10 & 0.01, 0.01 & 6.64  & 4.74  & 4.96  & 4.71 \\
          &       &       & 0.20, 0.05 & 9.48  & 7.47  & 7.49  & 7.45 \\
          &       &       & 0.20, 0.20 & 9.49  & 7.47  & 7.49  & 7.48 \\
          &       &       & 0.60, 0.01 & 16.06 & 15.11 & 14.77 & 14.76 \\
          & High  & .20,.20 & 0.01, 0.01 & 7.15  & 4.32  & 4.46  & 4.30 \\
          &       &       & 0.20, 0.05 & 10.12 & 7.24  & 7.15  & 7.09 \\
          &       &       & 0.20, 0.20 & 10.17 & 7.24  & 7.15  & 7.10 \\
          &       &       & 0.60, 0.01 & 16.46 & 15.02 & 14.60 & 14.60 \\
          &       & .30,.10 & 0.01, 0.01 & 7.36  & 4.42  & 4.65  & 4.46 \\
          &       &       & 0.20, 0.05 & 10.44 & 7.32  & 7.25  & 7.26 \\
          &       &       & 0.20, 0.20 & 10.51 & 7.33  & 7.26  & 7.27 \\
          &       &       & 0.60, 0.01 & 16.90 & 15.16 & 14.60 & 14.65 \\ \hline
    $J=10$, $n_j=50$     & Low   & .20,.20 & 0.01, 0.01 & 7.40  & 5.20  & 5.20  & 5.16 \\
          &       &       & 0.20, 0.05 & 14.35 & 13.70 & 13.56 & 13.50 \\
          &       &       & 0.20, 0.20 & 14.41 & 13.69 & 13.56 & 13.50 \\
          &       &       & 0.60, 0.01 & 31.34 & 31.87 & 31.53 & 31.45 \\
          &       & .30,.10 & 0.01, 0.01 & 7.29  & 5.37  & 5.45  & 5.32 \\
          &       &       & 0.20, 0.05 & 14.11 & 13.71 & 13.65 & 13.54 \\
          &       &       & 0.20, 0.20 & 14.16 & 13.71 & 13.65 & 13.54 \\
          &       &       & 0.60, 0.01 & 31.00 & 31.84 & 31.55 & 31.46 \\
          & High  & .20,.20 & 0.01, 0.01 & 7.77  & 5.07  & 5.10  & 5.05 \\
          &       &       & 0.20, 0.05 & 14.57 & 13.62 & 13.43 & 13.42 \\
          &       &       & 0.20, 0.20 & 14.61 & 13.62 & 13.42 & 13.44 \\
          &       &       & 0.60, 0.01 & 31.25 & 31.87 & 31.39 & 31.37 \\
          &       & .30,.10 & 0.01, 0.01 & 8.19  & 5.32  & 8.96  & 5.29 \\
          &       &       & 0.20, 0.05 & 14.86 & 13.83 & 13.61 & 13.68 \\
          &       &       & 0.20, 0.20 & 14.93 & 13.82 & 13.67 & 13.67 \\
          &       &       & 0.60, 0.01 & 31.36 & 32.13 & 31.51 & 31.77 \\ \hline
  $J=30$, unbalanced  & Low   & .20,.20 & 0.01, 0.01 & 6.59  & 4.41  & 4.55  & 4.45 \\
          &       &       & 0.20, 0.05 & 10.49 & 8.95  & 8.88  & 8.86 \\
          &       &       & 0.20, 0.20 & 10.54 & 8.95  & 8.87  & 8.87 \\
          &       &       & 0.60, 0.01 & 19.87 & 19.46 & 19.15 & 19.13 \\
          &       & .30,.10 & 0.01, 0.01 & 6.54  & 4.77  & 5.03  & 4.82 \\
          &       &       & 0.20, 0.05 & 10.47 & 9.27  & 9.19  & 9.11 \\
          &       &       & 0.20, 0.20 & 10.50 & 9.27  & 9.20  & 9.13 \\
          &       &       & 0.60, 0.01 & 19.84 & 19.87 & 19.40 & 19.23 \\
          & High  & .20,.20 & 0.01, 0.01 & 6.92  & 4.36  & 4.48  & 4.39 \\
          &       &       & 0.20, 0.05 & 10.86 & 8.95  & 8.84  & 8.89 \\
          &       &       & 0.20, 0.20 & 10.93 & 8.95  & 8.84  & 8.89 \\
          &       &       & 0.60, 0.01 & 20.01 & 19.55 & 19.17 & 19.15 \\
          &       & .30,.10 & 0.01, 0.01 & 7.24  & 4.59  & 4.95  & 4.60 \\
          &       &       & 0.20, 0.05 & 11.25 & 9.08  & 9.18  & 9.03 \\
          &       &       & 0.20, 0.20 & 11.31 & 9.08  & 9.17  & 9.04 \\
          &       &       & 0.60, 0.01 & 20.39 & 19.66 & 19.45 & 19.34 \\ \hline\hline
    \end{tabular}%
\end{table}%


\end{document} 
