# Supplementary material for: Multiple imputation methods for bivariate outcomes in cluster randomised trials
Source: Stat Med. 2016 Mar 14;35(20):3482–96. doi: 10.1002/sim.6935 (PMC4981911; doi:10.1002/sim.6935)
Supplement: Supplementary file 1 — Supporting info item [file SIM-35-3482-s001.zip › Supplementary file 2_data_generating_function.R]

###### FUNCTION FOR GENERATING CLUSTERED COSTS AND QALYS ###
sim.data <- function(clusters,	              # No. of clusters
	cluster.size=list(mean, cv),	# mean cluster size and coefficient of variation 
	cost	    =list(mean, sd),	# cluster-level mean cost and SD	
	qaly	    =list(mean, sd),	# cluster-level mean qaly and SD
	ICC	    =list(cost, qaly),	# Intra-cluster correlation coefficient for cost and qaly
	rho	    =list(clust, indiv), 	# Corr(cost, qaly) at cluster and individual-level
	treat	    =list(cost, qaly),	# treatment effect for costs and qalys
	ivar	    =list(mean, sd),	# individual-level covariate mean and SD
	cvar	    =list(mean, sd),	# cluster-level covariate mean and SD
	covariate   =list(ivar, cvar),	# indicating whether cvar or ivar are included as predictors
	alpha.cost  =list(ivar, cvar),	# Strength of association between cost and covariates
	alpha.qaly  =list(ivar, cvar),	# Strength of association between qaly and covariates
	auxiliary   =list(ivar,cvar,treat),	# Indicators for missingness predictors: ivar, cvar or treat
	p.miss	    =list(cost, qaly),	# % of missing costs by treatment arm
	i.eta	    =list(cost, qaly),          # Strength of association between ivar and p.miss by enpoint
	c.eta	    =list(cost, qaly),         # Strength of association between cvar and p.miss by enpoint	t.eta	    =list(cost, qaly))        # Strength of association between treat and p.miss by enpoint

        {

###  No. of clusters must be an even number ###
	if(clusters%%2!=0) stop("number of clusters must be an even number \n"

### Cluster size distribution (unbalanced) ###
	cluster.size.sd      <-cluster.size$mean*cluster.size$cv
	cluster.size.mean<-cluster.size$mean
	cluster.size.shape<- cluster.size.mean^2/cluster.size.sd^2
	cluster.size.scale  <- cluster.size.sd^2/cluster.size.mean
	clust.size 	   <- round(rgamma(                     
			n=clusters, 
			shape=cluster.size.shape, 
			scale=cluster.size.scale),
			digits = 0)
	clust.size[clust.size==0] <- 1
	clust.id <- rep(1:clusters, times=clust.size)    		# cluster ID  	
	indiv.id <-array(NA,length(clust.id))					
	for (i in 1:clusters){
	indiv.id[clust.id==i] <- rep(1:clust.size[i])	 }		# within-cluster ID
	id    <- 1:length(clust.id)			 		# individual ID
	treat.id <- c(rep(0, sum(clust.size[1:(clusters/2)])),	# treatment ID
		rep(1, sum(clust.size[(clusters/2+1):clusters]))  )
		clust.size.list<- rep(clust.size, times=clust.size)

  ### Individual and cluster IDs by treatment group ###

	clust.size0<-clust.size[1:(clusters/2)]
	clust.size1<-clust.size[(clusters/2+1):clusters]
	clust.id0<-clust.id[1:sum(clust.size[1:(clusters/2)])]
	clust.id1<-clust.id[(sum(clust.size[1:(clusters/2)])+1):sum(clust.size)]
	id0<-id[1:sum(clust.size[1:(clusters/2)])]
	id1<-id[(sum(clust.size[1:(clusters/2)])+1):sum(clust.size)]

### CLUSTER-LEVEL COVARIATE ###
	c.cvar  <-rnorm(             
		n=clusters, 
		mean=cvar$mean,     
		sd=cvar$sd)
	c.var    <- rep(c.cvar, times=clust.size)		# cluster-level covariate
	c.cvar0<-c.cvar[1:(clusters/2)]
	c.cvar1<-c.cvar[(clusters/2+1):clusters]

### INDIVIDUAL-LEVEL COVARIATE ###
	i.var <- rnorm(             
		n=clength(id), 
		mean=ivar$mean,     
		sd=ivar$sd)
	i.var0<-i.var[1:(sum(clust.size0))]
	i.var1<-i.var[(sum(clust.size0)+1):sum(clust.size)]

### NORMAL DISTRIBUTED COSTS – control arm ###
### Cluster-level mean costs ###
	c.var.cost<-(ICC$cost/(1-ICC$cost))*(cost$sd^2)   # cluster-level cost variance 
	mean.cost0 <- rep(cost$mean0, each=clusters/2)  
	### Cluster-level covariate effect ###
	c.mean.cost0<-mean.cost0
     	 if(covariate$cvar){				# cluster-level predictor
	c.var.cost<-(ICC$cost/(1-ICC$cost))*(cost$sd^2)*(1-alpha.cost$cvar^2)
	c.beta.cost<- (sqrt(c.var.cost)/cvar$sd)*sqrt(alpha.cost$cvar^2/(1-alpha.cost$cvar^2))
	for(j in 1:(clusters/2)){
	c.mean.cost0[j] <- mean.cost0[j] + c.beta.cost*c.cvar0[j] } }
	c.cost0 <- rnorm(              	 
		n=clusters/2, 
		mean=c.mean.cost0,     
		sd=sqrt(c.var.cost))
	muc0<-c.cost0-cost$mean0	 		# cluster-level costs (control)

### Individual-level costs ###
	i.var.cost<-(cost$sd^2)
	if(covariate$ivar){
	  i.var.cost<-(cost$sd^2)*(1-alpha.cost$ivar^2) }
	  i.mean.cost0<- rep(NA, sum(clust.size0))      
	  for(j in 1:(clusters/2)){
		i.mean.cost0[clust.id0==j] <- rnorm(
			n=clust.size0[j], 
			mean=c.cost0[j], 
			sd=sqrt(i.var.cost))   }
	i.cost0<-i.mean.cost0
	  if(covariate$ivar){ 				# Individual-level predictor
	    i.beta.cost<-(sqrt(i.var.cost)/ivar$sd)*sqrt(alpha.cost$ivar^2/(1-alpha.cost$ivar^2))
    for(j in 1:length(id0)){
	    i.cost0[j] <- i.mean.cost0[j] + i.beta.cost*i.var0[j] }}   # individual-level costs (control)
### NORMAL DISTRIBUTED COSTS – treatment arm ###
### Cluster-level mean costs ###	
	c.var.cost<-(ICC$cost/(1-ICC$cost))*(cost$sd^2)   # cluster-level cost variance 	
	mean.cost1 <- rep(cost$mean1, each=clusters/2) 
	c.mean.cost1<-mean.cost1
    	  if(covariate$cvar){ 				# cluster-level predictor
	c.var.cost<-(ICC$cost/(1-ICC$cost))*(cost$sd^2)*(1-alpha.cost$cvar^2)
	c.beta.cost<- (sqrt(c.var.cost)/cvar$sd)*sqrt(alpha.cost$cvar^2/(1-alpha.cost$cvar^2))
	for(j in 1:(clusters/2)){
	c.mean.cost1[j] <- mean.cost1[j] + c.beta.cost*c.cvar1[j] }}
	c.cost1 <- rnorm(              
		n=clusters/2, 
		mean=c.mean.cost1,     
		sd=sqrt(c.var.cost))
	muc1<-c.cost1-cost$mean1 			# cluster-level costs (treatment)
	muc <-c(muc0,muc1)
	mu.c<-rep(muc, times=clust.size) 		# cluster-level costs (all)

### Individual-level costs ####
 	i.var.cost<-(cost$sd^2)
	if(covariate$ivar){
	   i.var.cost<-(cost$sd^2)*(1-alpha.cost$ivar^2) }
	i.mean.cost1<- rep(NA, sum(clust.size1))         
	t<-0
	for(j in (clusters/2+1):clusters){
		t<-t+1
		i.mean.cost1[clust.id1==j] <- rnorm(
			n=clust.size1[t], 
			mean=c.cost1[t], 
			sd=sqrt(i.var.cost))  }
	i.cost1<-i.mean.cost1
	if(covariate$ivar){				# individual-level predictor
	i.beta.cost<-(sqrt(i.var.cost)/ivar$sd)*sqrt(alpha.cost$ivar^2/(1-alpha.cost$ivar^2))
	for(j in 1:length(id1)){
	i.cost1[j] <- i.mean.cost1[j] + i.beta.cost*i.var1[j] }}	# individual-level costs (treatment)
	i.cost<-c(i.cost0,i.cost1) 				# individual-level costs (all)

### NORMAL DISTRIBUTED QALYs – control arm ###	
	c.var.qaly<-(ICC$qaly/(1-ICC$qaly))*(qaly$sd^2)    # cluster-level qaly variance
	if(is.logical(all.equal(c.var.qaly,0)) | is.logical(all.equal(c.var.cost,0)) ) {
		c.gamma <- 0	
	} else {
		c.gamma <-rho$clust*(sqrt(c.var.qaly)/sqrt(c.var.cost)) }
	c.var.qaly.adj <-c.var.qaly*(1-(rho$clust^2))
	
### Cluster-level mean QALYs ###
	mean.qaly0 <- rep(qaly$mean0, each=clusters/2)
	c.mean.qaly0<-mean.qaly0
	if(covariate$cvar){				# cluster-level predictor
	c.var.qaly.adj <-c.var.qaly*(1-rho$clust^2-alpha.qaly$cvar^2)
	c.beta.qaly <-(sqrt(c.var.qaly.adj)/cvar$sd)*sqrt(alpha.qaly$cvar^2/(1-alpha.qaly$cvar^2))
	for(j in 1:(clusters/2)){
	c.mean.qaly0[j] <- mean.qaly0[j] + c.beta.qaly*c.cvar0[j] }}
	c.qaly0 <- rnorm(				
		n=clusters/2, 				
		mean=c.mean.qaly0 + c.gamma*(c.cost0-mean.cost0), 
		sd=sqrt(c.var.qaly.adj))
	mue0<-c.qaly0-qaly$mean0			# cluster-level qalys (control)
 
### Individual-level mean QALYs ###
	i.var.qaly <-(qaly$sd^2)*(1-rho$indiv^2)  	# SD ‘correction’
	if(covariate$ivar){
	i.var.qaly <-(qaly$sd^2)*(1-rho$indiv^2-alpha.qaly$ivar^2) }
	i.gamma <-rho$indiv*(sqrt(i.var.qaly)/cost$sd)   	
	i.mean.qaly0<- rep(NA, sum(clust.size0))       
	for(j in 1:(clusters/2)){
		i.mean.qaly0[clust.id0==j] <- rnorm(
			n=clust.size0[j], 
			mean=c.qaly0[j]+i.gamma*(i.cost0[clust.id0==j]-c.cost0[j]), 
			sd=sqrt(i.var.qaly)) }
	i.qaly0<-i.mean.qaly0
	if(covariate$ivar){				# individual-level predictor
	i.beta.qaly<-(sqrt(i.var.qaly)/ivar$sd)*sqrt(alpha.qaly$ivar^2/(1-alpha.qaly$ivar^2))
	for(j in 1:length(id0)){
i.qaly0[j] <- i.mean.qaly0[j] + i.beta.qaly*i.var0[j] }} # individual-level qalys (control)

### NORMAL DISTRIBUTED QALYs – treatment arm ###
	c.var.qaly<-(ICC$qaly/(1-ICC$qaly))*(qaly$sd^2)    # cluster-level qaly variance
	if(is.logical(all.equal(c.var.qaly,0)) | is.logical(all.equal(c.var.cost,0)) ){
		c.gamma <- 0	
	} else {
		c.gamma <-rho$clust*(sqrt(c.var.qaly)/sqrt(c.var.cost))	}
	c.var.qaly.adj <-c.var.qaly*(1-(rho$clust^2))
	
### Cluster-level mean QALYs ####
	mean.qaly1 <- rep(qaly$mean1, each=clusters/2)
	c.mean.qaly1<-mean.qaly1
	if(covariate$cvar){ 				# cluster-level predictor
	c.var.qaly.adj <-c.var.qaly*(1-rho$clust^2-alpha.qaly$cvar^2)
	c.beta.qaly <-(sqrt(c.var.qaly.adj)/cvar$sd)*sqrt(alpha.qaly$cvar^2/(1-alpha.qaly$cvar^2))
	for(j in 1:(clusters/2)){
	c.mean.qaly1[j] <- mean.qaly1[j] + c.beta.qaly*c.cvar1[j] }}
	c.qaly1 <- rnorm(			
		n=clusters/2, 				
		mean=c.mean.qaly1 + c.gamma*(c.cost1-mean.cost1), 
		sd=sqrt(c.var.qaly.adj))
	mue1<-c.qaly1-qaly$mean1			# cluster-level qalys (treatment)
	mue <-c(mue0,mue1)
	mu.e<-rep(mue, times=clust.size) 		# cluster-level qalys (all)
 
### Individual-level mean QALYs ###
	i.var.qaly <-(qaly$sd^2)*(1-rho$indiv^2)  
	if(covariate$ivar){				
	i.var.qaly <-(qaly$sd^2)*(1-rho$indiv^2-alpha.qaly$ivar^2) }
	i.gamma <-rho$indiv*(sqrt(i.var.qaly)/cost$sd)   	
	i.mean.qaly1<- rep(NA, sum(clust.size1
	t<-0
	for(j in (clusters/2+1):clusters){
		t<-t+1
		i.mean.qaly1[clust.id1==j] <- rnorm(
			n=clust.size1[t], 
			mean=c.qaly1[t]+i.gamma*(i.cost1[clust.id1==j]-c.cost1[t]), 
			sd=sqrt(i.var.qaly)) }
	i.qaly1<-i.mean.qaly1
	if(covariate$ivar){ 				# individual-level predictor
	i.beta.qaly<-(sqrt(i.var.qaly)/ivar$sd)*sqrt(alpha.qaly$ivar^2/(1-alpha.qaly$ivar^2))
	for(j in 1:length(id1)){
	i.qaly1[j] <- i.mean.qaly1[j] + i.beta.qaly*i.var1[j] }} 	# individual-level qaly (treatment)
	i.qaly<-c(i.qaly0,i.qaly1)					# individual-level qaly (all)
	
### Create data frame ###
	cons <-rep(1, length=length(id))
	data <- data.frame(i.cost, i.qaly, i.var, c.var, mu.c, mu.e, clust.size.list, clust.id, indiv.id, 
 	treat.id, id, cons) 
	names(data) <-c("cost", "qaly", "ivar", "cvar", "mu.c", "mu.e", "clust.size", "cluster", "indiv", 
"treat", "id", "cons")


### GENERATING MISSING COSTS AND QALYS ####

 	## MCAR ###
 theta.cost<-log(p.miss$cost/(1-p.miss$cost))		
 	theta.qaly<-log(p.miss$qaly/(1-p.miss$qaly))
 p.c <- exp(theta.cost*data$cons)/(1+exp(theta.cost*data$cons))
 p.q <- exp(theta.qaly*data$cons)/(1+exp(theta.qaly*data$cons))	

 	### MAR ###

	if(auxiliary$ivar){	# only one individual-level auxiliary variable
 theta.cost<-log(p.miss$cost/(1-p.miss$cost))-i.eta$cost*mean(data$ivar)
 theta.qaly<-log(p.miss$qaly/(1-p.miss$qaly))-i.eta$qaly*mean(data$ivar)
p.c <- exp(theta.cost+i.eta$cost*data$ivar)/(1+exp(theta.cost+i.eta$cost*data$ivar))
p.q <- exp(theta.qaly+i.eta$qaly*data$ivar)/(1+exp(theta.qaly+i.eta$qaly*data$ivar))	}

	if(auxiliary$cvar){	# one individual and one cluster-level auxiliary variable
theta.cost<-log(p.miss$cost/(1-p.miss$cost))-i.eta$cost*mean(data$ivar)-
c.eta$cost*mean(data$cvar)
theta.qaly<-log(p.miss$qaly/(1-p.miss$qaly))-i.eta$qaly*mean(data$ivar)-
c.eta$qaly*mean(data$cvar)

p.c <- exp(theta.cost+i.eta$cost*data$ivar+c.eta$cost*data$cvar)/
		(1+exp(theta.cost+i.eta$cost*data$ivar+c.eta$cost*data$cvar))
p.q <- exp(theta.qaly+i.eta$qaly*data$ivar+c.eta$cost*data$cvar)/
		(1+exp(theta.qaly+i.eta$qaly*data$ivar+c.eta$cost*data$cvar)) }

	if(auxiliary$treat){	# add a differential prob of missingness per treatment arm
theta.cost<-log(p.miss$cost/(1-p.miss$cost))-i.eta$cost*mean(data$ivar)-
c.eta$cost*mean(data$cvar)+t.eta$cost*mean(data$treat)
theta.qaly<-log(p.miss$qaly/(1-p.miss$qaly))-i.eta$qaly*mean(data$ivar)-
c.eta$qaly*mean(data$cvar)+t.eta$qaly*mean(data$treat)
 
 theta.cost1<-log(p.miss$cost/(1-p.miss$cost))-i.eta$cost*mean(data$ivar)-
c.eta$cost*mean(data$cvar)-t.eta$cost*mean(data$treat)
theta.qaly1<-log(p.miss$qaly/(1-p.miss$qaly))-i.eta$qaly*mean(data$ivar)-
c.eta$qaly*mean(data$cvar)-t.eta$qaly*mean(data$treat)
p.c0 <-exp(theta.cost+i.eta$cost*data$ivar[data$treat==0]+c.eta$cost*
data$cvar[data$treat==0]-t.eta$cost*1)/(1+exp(theta.cost+i.eta$cost*
data$ivar[data$treat==0]+c.eta$cost*data$cvar[data$treat==0]-t.eta$cost*1))
p.q0 <- exp(theta.qaly+i.eta$qaly*data$ivar[data$treat==0]+c.eta$qaly*
data$cvar[data$treat==0]-t.eta$qaly*1)/(1+exp(theta.qaly+i.eta$qaly*
data$ivar[data$treat==0]+c.eta$qaly*data$cvar[data$treat==0]-t.eta$qaly*1))
p.c1 <-exp(theta.cost1+i.eta$cost*data$ivar[data$treat==1]+c.eta$cost*
data$cvar[data$treat==1]+t.eta$cost*data$treat[data$treat==1])/
(1+exp(theta.cost1+i.eta$cost*data$ivar[data$treat==1]+c.eta$cost*
data$cvar[data$treat==1]+t.eta$cost*data$treat[data$treat==1]))
p.q1 <-exp(theta.qaly1+i.eta$qaly*data$ivar[data$treat==1]+c.eta$qaly*
data$cvar[data$treat==1]+t.eta$qaly*data$treat[data$treat==1])/
		(1+exp(theta.qaly1+i.eta$qaly*data$ivar[data$treat==1]+c.eta$qaly*
data$cvar[data$treat==1]+t.eta$qaly*data$treat[data$treat==1]))
p.c<-c(p.c0,p.c1)
p.q<-c(p.q0,p.q1)  }
 	data$miss.c<-rbinom(length(p.c),1,prob=p.c)
data$miss.q<-rbinom(length(p.q),1,prob=p.q)
 	data$cost_miss<-ifelse(data$miss.c==0,data$cost,NA)
 	data$qaly_miss<-ifelse(data$miss.q==0,data$qaly,NA)
 
	return(data) 
}
